# Supplementary material for: A high-contiguity Brassica nigra genome localizes active centromeres and defines the ancestral Brassica genome
Source: Nat Plants. 2020 Aug 10;6(8):929–41. doi: 10.1038/s41477-020-0735-y (PMC7419231; doi:10.1038/s41477-020-0735-y)
Supplement: Supplementary file 3 — Supplementary Tables 1–29. [file 41477_2020_735_MOESM3_ESM.xlsx]

## Sheet: summary
A high-contiguity Brassica nigra genome localizes active centromeres and defines the ancestral Brassica genome.
Supplementary Tables 1-29
Supplementary Table 1. Assembly statistics of Brassica nigra CN115125 and Brassica nigra Ni100 based on multiple assemblers
Supplementary Table 2. Quality assessment of Brassica nigra CN115125 and Brassica nigra Ni100 assemblies by qualimap before and after pilon polish
Supplementary Table 3. Summary of Nanopore sequencing runs for Brassica nigra CN115125 and Brassica nigra Ni100
Supplementary Table 4. Summary of raw and quality filtered data from each Nanopore sequencing run on Brassica nigra CN115125 and Brassica nigra Ni100
Supplementary Table 5. Summary of Nanopore reads used for assembly of Brassica nigra CN115125 and Brassica nigra Ni100
Supplementary Table 6. Nomenclature and size distribution chromosomes of assembled genome
Supplementary Table 7. Summary of short-read alignment on the Ni100 assemblies using bowtie2
Supplementary Table 8. Gene syntenic table for the three Brassica nigra genomes. Triplicate genome blocks were created based on Arabidopsis orthologue genes and represented as 24 karyotype blocks.
Supplementary Table 9. Summary of triplicated genes in the Brassica nigra genomes compare to A. thaliana 24 ancestral blocks
Supplementary Table 10. Summary of tandemly duplicated and proximal genes
Supplementary Table 11. Clustering analysis of gene families from Brassica nigra with related genomes
Supplementary Table 12. Number of R-genes in Brassica nigra and related genomes
Supplementary Table 13. Number of protein kinase genes in Brassica nigra and related genomes
Supplementary Table 14. Number of Transcription Factors (TFs) and Transcription Regulators (TRs) genes the Brassica nigra and related genomes
Supplementary Table 15. Summary of structural variants based on Nanopore reads on Brassica nigra Ni100 and C115125 genomes
Supplementary Table 16. Summary of genes present in structural variants
Supplementary Table 17. Summary of structural variants associated with full-length LTRs
Supplementary Table 18. Comparison repeats fraction in four Brassica nigra genome assemblies
Supplementary Table 19. Age Distribution of 14 families of FL-LTR-RTs in Brassica nigra genomes
Supplementary Table 20. Distribution of fulllength LTRs and pBN35 (centromeric repeat) in the Ni100-LR genome.
Supplementary Table 21. Summary of nested TE insertion in Brassica nigra Ni100 and C115125 whole genomes and in centromeric regions
Supplementary Table 22. Computationally derived ancestral Brassica genome after triplication. Syntelogs from B. rapa, B. oleracea and Brassica nigra are shown with median Brassica genome.
Supplementary Table 23 Summary of karyotype blocks in three diploid Brassica genomes
Supplementary Table 24. Divergence time estimated based on Ks (synonymous substitutions) distributions in Brassica nigra and related genomes
Supplementary Table 25. N50 stats of the 324 sequenced plant genomes
Supplementary Table 26. Summary of nested TE insertions in B. rapa genome
Supplementary Table 27. Similarity of 25 CENH3 ChIP-seq with full-length LTRs
Supplementary Table 28. NGS Sequencing libraries of Brassica nigra genomes
Supplementary Table 29. Gel validation of 7 SVs derived from MITEs

## Sheet: ST1 
	Supplementary Table 1. Assembly statistics of Brassica nigra CN115125 and Brassica nigra Ni100 based on multiple assemblers
	Assembler	Brassica nigra CN115125						Brassica nigra Ni100
		Smartdenovo (S)				wtdbg (w)	Miniasm (M)	Smartdenovo (S)
	Assembly	S1	S2	S3	S4	w1	M1	SN1
	Reads correction	no	no	Canu	Canu	Canu	Canu	Canu
	K-value	17	24	17	24	24	24	24
	Num. sequences (n)	5691	4954	4350	3924	5119	3337	183
	Total assembled bases (bp)	554657763	519082898	519709383	534402395	530534452	518599306	504328105
	Max.length (bp)	2399978	2640310	4282402	4258839	2882218	2170477	36872187
	Average contig length (bp)	97462	104781	119473	136188	103640	155409	2.76496e+06
	N50 size (bp)	178237	181068	248644	288108	224914	241695	17127794
	N90 size (bp)	38098	43321	44356	51330	46082	75697	2762378
	N50 contigs (n)	707	710	461	424	500	593	12
	N90 contigs (n)	3581	3138	2487	2194	2796	2174	42
	N_count (bp)	-	-	-	-	-	-	-
	Gaps (bp)	-	-	-	-	-	-	-
	BUSCO	68	69	78	78	74	72	82
	Genome coverage (x) 608 Mb	91.2266	85.3755	85.4785	87.8951	87.259	85.2959	88.4786

## Sheet: ST2
	Supplementary Table 2. Quality assessment of Brassica nigra CN115125 and Brassica nigra Ni100 assemblies by qualimap before and after pilon polish
	Assembly	PILON Iteration (#)	Illumina -mapped reads (%)	Illumina -mapped in pairs (%)	General Error rate (%)	Mismatches (#)	Insertions (#)	Mapped reads with insertion (%)	Deletions (#)	Mapped reads with deletion (%)	Homopolymer indels (%)	GC%
	CN115125
	S4_P0	0	99.17	99.17	2.12	242977073	136116322	51.24	23932690	12.53	54.99	36.79
	S4_P1	1x	99.26	99.26	0.94	169571373	11850122	6.23	10432877	5.79	60.57	37.06
	S4_P2	2x	99.26	99.26	0.87	157742664	10091172	5.38	10091172	3.92	59.7	37.07
	S4_P3	3x	99.26	99.26	0.85	155515266	9287287	4.94	6977185	3.8	59.5	37.07
	S4_P4	4x	99.26	99.26	0.85	154632883	9152909	4.88	6891070	3.75	59.57	37.07
	S4_P5	5x	99.26	99.26	0.84	154157436	9078645	4.84	6872599	3.74	59.57	37.07
	S4_P6	6x	99.27	99.27	0.84	153953878	9058598	4.83	6855685	3.73	59.64	37.07
	S4_P7	7x	99.27	99.27	0.84	153813688	9033787	4.82	6854224	3.73	59.67	37.07
	S4_P8	8x	99.27	99.27	0.84	153733425	9024009	4.81	6847940	3.72	59.68	37.07
	Ni100
	SN1_P0	0	97.9	97.9	1.39	268804411	212958788	37.01	31065117	6.63	55.63	39.05
	SN1_P1	1x	97.9	97.9	0.28	105096246	5537985	1.18	8943379	2.06	65.06	39.12
	SN1_P2	2x	97.9	97.9	0.22	82168540	3485140	0.77	2335313	0.53	61.94	39.12
	SN1_P3	3x	97.9	97.9	0.2	78292322	2260357	0.5	1855023	0.42	61.07	39.12
	SN1_P4	4x	97.9	97.9	0.2	77275204	2110828	0.47	1725200	0.4	61.88	39.12
	SN1_P5	5x	97.9	97.9	0.2	76542423	2000146	0.44	1697084	0.39	62.59	39.12
	SN1_P6	6x	97.9	97.9	0.2	76413155	1989441	0.44	1689681	0.39	62.07	39.12
	SN1_P7	7x	97.9	97.9	0.2	76145783	1954228	0.43	1669554	0.38	62.96	39.12
	SN1_P8	8x	97.9	97.9	0.2	76145783	1954228	0.43	1669554	0.38	62.96	39.12

## Sheet: ST3 
	Supplementary Table 3. Summary of Nanopore sequencing runs for Brassica nigra CN115125 and Brassica nigra Ni100
	Brassica nigra CN115125						Brassica nigra Ni100
	Run #	DNA type	Method	Flow cell ID	Raw reads (#)	Raw reads (Gb)	Run #	DNA type	Method	Flow cell ID	Raw reads (#)	Raw reads (Gb)
	1	Un-sheared	1D	FAF21225	373128	4.537	1	Bluepippin size selected	1D	FAK04627	615995	9.53697
	2	Sheared	1D	FAF20361	628199	4.541	2	Un-Sheared	Rapid	FAK01826	1055284	6.67838
	3	Un-sheared	1D	FAF20247	395728	3.848	3	Sheared	Rapid	FAK06766	2009401	7.89384
	4	Sheared	1D2	FAH18871	459087	3.041	4	Un-Sheared	Rapid	FAK04558	1167277	6.40426
	5	Un-sheared	1D	FAF20757	992933	7.327	5	Bluepippin size selected	Rapid	FAK04769	1047055	6.5099
	6	Sheared	1D	FAF20913	468263	2.697	6	Bluepippin size selected -30k	1D	FAK04662	161263	2.99977
	7	Sheared	1D	FAF19708	769289	4.876	7	Bluepippin size selected -30k	1D	FAK04781	23549	0.184683
	8	Sheared	1D	FAF20373	205145	1.513	8	Bluepippin size selected	1D	FAK04670	167839	2.83013
	9	Sheared	1D	FAF20918	632795	4.382	9	Bluepippin size selected	1D	FAK04537	70298	1.01732
	10	Un-sheared	1D	FAF20689	198272	2.151
	11	Un-sheared	1D	FAF21160	319638	3.741
	Total				5442477	42.654					6317961	44.0552

## Sheet: ST4 
	Supplementary Table 4. Summary of raw and quality filtered data from each Nanopore sequencing run on Brassica nigra CN115125 and Brassica nigra Ni100
		Brassica nigra CN115125												Brassica nigra Ni100
	Raw reads													Raw reads
	Run #	1	2	3	4	5	6	7	8	9	10	11	Total	1	2	3	4	5	6	7	8	9	Total
	Total reads	373128	628199	395728	459087	992933	468263	769289	205145	632795	198272	319638	5442477	615995	1055284	2009401	1167277	1047055	161263	23549	167839	70298	6317961
	Total length (Gb)	4.537	4.541	3.848	3.041	7.327	2.697	4.876	1.513	4.382	2.151	3.741	42.654	9.53697	6.67838	7.89384	6.40426	6.5099	2.99977	0.184683	2.83013	1.01732	44.0552
	Coverage (x)	7.46217	7.46875	6.32895	5.00164	12.051	4.43586	8.01974	2.48849	7.20724	3.53783	6.15296	70.1546	16.7315	11.7165	13.8488	11.2355	11.4209	5.26276	0.324005	4.96514	1.78476	77.2899
	Max. length (bp)	308475	165633	324915	1105338	167421	79655	112421	39414	107934	104977	578086		665863	167972	227849	412647	170015	214960	267324	250792	164256
	Min. length (bp)	62	5	5	31	5	5	5	4	5	5	4		5	5	5	4	5	4	4	5	4
	Mean length (bp)	10843	9599	7212	6716	6431	5456	6547	7309	7047	10846	11629		15482.2	6328.5	3928.5	5486.5	6217.3	18601.7	7842.5	16862.2	14471.5
	Median (bp)	5683	5212	7054	6163	6066	5199	6210	7993	6581	6002	6061		21367	12176	6431	10489	11547	34582	48546	29445	23967
	Quality filtered reads (q10)													Quality filtered reads (q7)
	Total reads (#)	67056	349544	219321	159487	256363	52097	347329	99968	323770	74913	146356	2096204	511621	932735	1799931	1034467	909702	122966	4703	119040	56119	5491284
	Total length (Gb)	1.1	2.9	3	1.2	3	0.3	2.7	0.8	2.6	1.2	2.4	21.2	8.86747	6.27325	7.43443	6.02853	6.0813	2.78803	0.169726	2.64488	0.948432	41.236
	Coverage (x)	1.80921	4.76974	4.93421	1.97368	4.93421	0.493421	4.44079	1.31579	4.27632	1.97368	3.94737	34.5395	15.557	11.0057	13.0429	10.5764	10.6689	4.89128	0.297765	4.64014	1.66392	72.3439
	Max. length (bp)	88688	67068	102740	55853	115347	55051	61223	39871	66818	106832	128017		201773	108147	85649	215670	149719	214960	267324	250792	164256
	Min. length (bp)	2001	2001	2001	2001	2001	2001	2001	2001	2001	2001	2001		2001	2001	2001	2001	2001	2001	2001	2001	2001
	Mean length (bp)	15697	8426	13759	7419	11746	7164	7726	8363	8005	15477	16367	10922.6	17332.1	6725.6	4130.4	5827.7	6684.9	22673.2	36088.9	22218.4	16900.4	15398
	Median (bp)	10750	7985	9521	6764	7191	6586	7079	8527	7280	11632	11591		15390	4000	2900	3345	4147	18355	32184	18363	14354
	Recovery (%)	29.8	76.7	66.4	26.3	66.8	32.6	39.5	55.3	50.8	53.5	64.1		92.9799	93.9337	94.1801	94.1332	93.4162	92.9414	91.9014	93.4543	93.2289

## Sheet: ST5 
	Supplementary Table 5. Summary of Nanopore reads used for assembly of Brassica nigra CN115125 and Brassica nigra Ni100
		Brassica nigra CN115125		Brassica nigra Ni100
	Reads	Q10	Q10-CANU v1.6 Corrected	Q7	Q7-CANU v1.7 Corrected
	Total reads (#)	2096204	1840035	5491284	2543235
	Total length (bp)	21181076556	17753583498	41236040100	36605425962
	Max. length (bp)	128017	100181	267324	267324
	Mean length (bp)	9964	10923	15398	20383
	Canu corrected N50 (bp)		53864		89209
	Coverage (x)	35.3618	29.2	72.3439	63.9

## Sheet: ST6 
	Supplementary Table 6. Nomenclature and size distribution chromosomes of assembled genome
	Chr#	Ni100-SR	Ni100-LR	CN115125-LR	Accepted nomenclature used in this study	Nomenclature used in Yang et al (2016)*
	B1	41393363	57422947	52350706	B1	B5
	B2	53008934	70847972	71072303	B2	B8
	B3	45979970	55075547	58546193	B3	B7
	B4	43868515	57436026	57774146	B4	B6
	B5	51656451	68374191	57362258	B5	B2
	B6	38468639	60819636	60166497	B6	B4
	B7	40463179	58094628	52272792	B7	B1
	B8	52367142	67322707	68759150	B8	B3
	Unanchored bases	79318794	10606578	58315315
	Unanchored scaffolds (n)	19195	50	955
	Total size	446524987	506000232	536619360
	*Yang J, et al. The genome sequence of allopolyploid Brassica juncea and analysis of differential homoeolog gene expression influencing selection. Nature genetics 48, 1225 (2016).

## Sheet: ST7
	Supplementary Table 7. Summary of short-read alignment on the Ni100 assemblies using bowtie2
	NGS Library	Total Reads	Ni100SR						Ni100LR
			# UniqueMatch	% UniqueMatch	# MultipleMatch	%MultipleMatch	# Non-concordant match	% Non-concordant match	# UniqueMatch	% UniqueMatch	# MultipleMatch	%MultipleMatch	# Non-concordant match	% Non-concordant match
	Bni_300	144497307	84131558	0.582236	38802201	0.268532	21563548	0.149231	85277076	0.590164	52640039	0.364298	6580192	0.0455385
	Bni_518	72521594	45092544	0.621781	15205491	0.209668	12223559	0.168551	46287146	0.638253	21530157	0.296879	4704291	0.0648675
	Total	217018901	129224102	0.595451	54007692	0.248862	33787107	0.155687	131564222	0.606234	74170196	0.341768	11284483	0.0519977
	About 10% increase in concordant multiple mapping rate in the long-read assembly indicating the improvement of the long-read assembly especially in the repetitive regions.

## Sheet: ST8
Supplementary Table 8. Gene syntenic table for the three Brassica nigra genomes. Triplicate genome blocks were created based on Arabidopsis orthologue genes and represented as 24 karyotype blocks.
	Block	Ortholog gene from A. thaliana	Ni100-LR						CN115125-LR						Ni100-SR
			LF1	MF1	MF2	4th	5th	6th	LF1	MF1	MF2	4th	5th	6th	LF1	MF1	MF2	4th	5th	6th
1	A	AT1G01010	BniB03g037420.2N.1	x	x				BniB03g040060.1C2.1	x	x	BniB03g040050.1C2.1	0	0	BniB03g036350.1N.1
2	A	AT1G01020	BniB03g037410.2N.1	x	x				BniB03g040040.1C2.1	x	x	0	0	0	BniB03g036340.1N.1
3	A	AT1G01030	BniB03g037400.2N.1	x	x				BniB03g040030.1C2.1	x	x	0	0	0	BniB03g036330.1N.1
4	A	AT1G01040	BniB03g037380.2N.1	x	x				BniB03g040010.1C2.1	x	x	0	0	0	BniB03g036320.1N.1
5	A	AT1G01050	BniB03g037370.2N.1	x	x				BniB03g040000.1C2.1	BniB02g000390.1C2.1	x	0	0	0	BniB03g036310.1N.1	BniB02g000480.1N.1
6	A	AT1G01060	BniB03g037360.2N.1	x	x				BniB03g039990.1C2.1	x	x	0	0	0	BniB03g036300.1N.1
7	A	AT1G01070	BniB03g037350.2N.1	BniB02g000670.2N.1	x				BniB03g039980.1C2.1	BniB02g000380.1C2.1	x	0	0	0	BniB03g036290.1N.1	BniB02g000510.1N.1
8	A	AT1G01080	BniB03g037340.2N.1	x	x				BniB03g039970.1C2.1	x	x	0	0	0	BniB03g036280.1N.1
9	A	AT1G01090	BniB03g037330.2N.1	BniB02g000650.2N.1	x				BniB03g039960.1C2.1	BniB02g000350.1C2.1	x	0	0	0	BniB03g036270.1N.1	BniB02g000540.1N.1
10	A	AT1G01100	BniB03g037320.2N.1	BniB02g000640.2N.1	x				BniB03g039950.1C2.1	BniB02g000340.1C2.1	x	0	0	0	BniB03g036260.1N.1	BniB02g000550.1N.1
11	A	AT1G01110	BniB03g037310.2N.1	x	x				BniB03g039940.1C2.1	x	x	0	0	0	BniB03g036250.1N.1
12	A	AT1G01120	BniB03g037300.2N.1	BniB02g000630.2N.1	x				BniB03g039930.1C2.1	BniB02g000330.1C2.1	x	0	0	0	BniB03g036240.1N.1	BniB02g000560.1N.1
13	A	AT1G01140	BniB03g037290.2N.1	BniB02g000620.2N.1	x				BniB03g039920.1C2.1	BniB02g000320.1C2.1	x	0	0	0	BniB03g036230.1N.1	BniB02g000570.1N.1
14	A	AT1G01150	x	x	x				x	x	x	0	0	0
15	A	AT1G01160	BniB03g037280.2N.1	BniB02g000600.2N.1	x				BniB03g039910.1C2.1	x	x	0	0	0	BniB03g036220.1N.1	BniB02g000590.1N.1
16	A	AT1G01170	BniB03g037270.2N.1	x	x				BniB03g039900.1C2.1	x	x	0	0	0	BniB03g036210.1N.1
17	A	AT1G01180	BniB03g037260.2N.1	x	x				BniB03g039890.1C2.1	x	x	0	0	0	BniB03g036200.1N.1
18	A	AT1G01190	BniB03g037250.2N.1	BniB02g000590.2N.1	x				BniB03g039880.1C2.1	BniB02g000290.1C2.1	x	0	0	0	BniB03g036190.1N.1	BniB02g000600.1N.1
19	A	AT1G01200	BniB03g037230.2N.1	x	x				BniB03g039860.1C2.1	x	x	0	0	0	BniB03g036170.1N.1
20	A	AT1G01210	x	BniB02g000580.2N.1	x				x	BniB02g000280.1C2.1	x	0	0	0		BniB02g000610.1N.1
21	A	AT1G01220	x	BniB02g000570.2N.1	x				x	BniB02g000270.1C2.1	x	0	0	0		BniB02g000620.1N.1
22	A	AT1G01225	x	BniB02g000560.2N.1	x				x	BniB02g000260.1C2.1	x	0	0	0		BniB02g000630.1N.1
23	A	AT1G01230	BniB03g037220.2N.1	BniB02g000550.2N.1	x				BniB03g039850.1C2.1	BniB02g000250.1C2.1	x	0	0	0	BniB03g036160.1N.1	BniB02g000640.1N.1
24	A	AT1G01240	x	BniB02g000540.2N.1	x				x	BniB02g000240.1C2.1	x	0	0	0		BniB02g000650.1N.1
25	A	AT1G01250	BniB03g037210.2N.1	BniB02g000530.2N.1	x				BniB03g039840.1C2.1	BniB02g000230.1C2.1	x	0	0	0	BniB03g036150.1N.1	BniB02g000660.1N.1
26	A	AT1G01260	BniB03g037200.2N.1	x	x				BniB03g039830.1C2.1	x	x	0	0	0	BniB03g036140.1N.1
27	A	AT1G01280	BniB03g037190.2N.1	x	x				BniB03g039810.1C2.1	x	x	0	0	0	BniB03g036130.1N.1
28	A	AT1G01290	x	BniB02g000510.2N.1	x				x	BniB02g000220.1C2.1	x	0	0	0		BniB02g000680.1N.1
29	A	AT1G01300	BniB03g037180.2N.1	x	x				BniB03g039800.1C2.1	x	x	0	0	0	BniB03g036120.1N.1
30	A	AT1G01305	x	x	x				x	x	x	0	0	0
31	A	AT1G01310	BniB03g037170.2N.1	BniB02g000500.2N.1	x				BniB03g039790.1C2.1	BniB02g000210.1C2.1	x	0	0	0	BniB03g036110.1N.1	BniB02g000690.1N.1
32	A	AT1G01320	BniB03g037160.2N.1	x	x				BniB03g039780.1C2.1	x	x	0	0	0	BniB03g036100.1N.1
33	A	AT1G01340	x	x	x				x	x	x	0	0	0
34	A	AT1G01350	BniB03g037150.2N.1	x	x				BniB03g039770.1C2.1	x	x	0	0	0	BniB03g036090.1N.1
35	A	AT1G01355	x	x	x				x	x	x	0	0	0
36	A	AT1G01360	BniB03g037140.2N.1	x	x				BniB03g039760.1C2.1	x	x	0	0	0	BniB03g036080.1N.1
37	A	AT1G01370	x	BniB02g000490.2N.1	x				x	x	x	BniB02g000080.1C2.1	0	0		BniB02g000700.1N.1
38	A	AT1G01380	x	BniB02g000480.2N.1	x				x	BniB02g000190.1C2.1	x	x	0	0		BniB02g000710.1N.1
39	A	AT1G01390	x	x	x				x	x	x	x	0	0
40	A	AT1G01400	x	x	x				x	x	x	x	0	0
41	A	AT1G01410	BniB03g037120.2N.1	x	x				BniB03g039740.1C2.1	x	x	x	0	0	BniB03g036050.1N.1
42	A	AT1G01420	BniB03g037110.2N.1	x	x				BniB03g039730.1C2.1	x	x	x	0	0	BniB03g036040.1N.1
43	A	AT1G01430	BniB03g037100.2N.1	x	x				BniB03g039720.1C2.1	x	x	x	0	0	BniB03g036030.1N.1
44	A	AT1G01440	BniB03g037090.2N.1	x	x				BniB03g039710.1C2.1	x	x	x	0	0	BniB03g036020.1N.1
45	A	AT1G01450	x	BniB02g000470.2N.1	x				x	BniB02g000180.1C2.1	x	BniB02g000060.1C2.1	0	0		BniB02g000720.1N.1
46	A	AT1G01453	BniB03g037080.2N.1	x	x				BniB03g039700.1C2.1	x	x	0	0	0	BniB03g036010.1N.1
47	A	AT1G01460	BniB03g037070.2N.1	x	x				BniB03g039690.1C2.1	x	x	0	0	0	BniB03g036000.1N.1
48	A	AT1G01470	x	x	x				x	x	x	0	0	0
49	A	AT1G01471	x	x	x				x	x	x	0	0	0
50	A	AT1G01480	BniB03g037060.2N.1	x	x				BniB03g039680.1C2.1	x	x	0	0	0	BniB03g035990.1N.1
51	A	AT1G01490	BniB03g037050.2N.1	BniB02g000450.2N.1	x				BniB03g039670.1C2.1	BniB02g000140.1C2.1	x	0	0	0	BniB03g035980.1N.1	BniB02g000740.1N.1
52	A	AT1G01500	x	BniB02g000440.2N.1	x				x	BniB02g000130.1C2.1	x	0	0	0		BniB02g000750.1N.1
53	A	AT1G01510	BniB03g037040.2N.1	x	x				BniB03g039660.1C2.1	x	x	0	0	0	BniB03g035970.1N.1
54	A	AT1G01520	BniB03g037030.2N.1	x	x				BniB03g039650.1C2.1	x	x	0	0	0	BniB03g035960.1N.1
55	A	AT1G01530	x	x	x				x	x	x	0	0	0
56	A	AT1G01540	BniB03g037020.2N.1	BniB02g000430.2N.1	x				BniB03g039640.1C2.1	BniB02g000120.1C2.1	x	0	0	0	BniB03g035950.1N.1	BniB02g000760.1N.1
57	A	AT1G01550	BniB03g037000.2N.1	x	x				BniB03g039630.1C2.1	x	x	0	0	0	BniB03g035940.1N.1
58	A	AT1G01560	x	x	x				x	x	x	0	0	0
59	A	AT1G01570	BniB03g036990.2N.1	x	x				BniB03g039620.1C2.1	x	x	0	0	0	BniB03g035930.1N.1
60	A	AT1G01580	BniB03g036980.2N.1	BniB02g000410.2N.1	x				BniB03g039610.1C2.1	BniB02g000100.1C2.1	x	0	0	0	BniB03g035920.1N.1	BniB02g000770.1N.1
61	A	AT1G01590	x	BniB02g000420.2N.1	x				x	BniB02g000110.1C2.1	x	0	0	0		BniB02g000780.1N.1
62	A	AT1G01600	BniB03g036970.2N.1	x	x				BniB03g039600.1C2.1	x	x	0	0	0	BniB03g035910.1N.1
63	A	AT1G01610	BniB03g036960.2N.1	BniB02g000680.2N.1	x				BniB03g039590.1C2.1	BniB02g000410.1C2.1	x	0	0	0	BniB03g035900.1N.1	BniB02g000790.1N.1
64	A	AT1G01620	BniB03g036950.2N.1	BniB02g000690.2N.1	x				BniB03g039580.1C2.1	BniB02g000420.1C2.1	x	0	0	0	BniB03g035890.1N.1	BniB02g000800.1N.1
65	A	AT1G01630	BniB03g036940.2N.1	BniB02g000700.2N.1	x				BniB03g039570.1C2.1	BniB02g000430.1C2.1	x	0	0	0	BniB03g035880.1N.1	BniB02g000810.1N.1
66	A	AT1G01640	BniB03g036930.2N.1	x	x				BniB03g039560.1C2.1	x	x	0	0	0	BniB03g035870.1N.1
67	A	AT1G01650	BniB03g036920.2N.1	BniB02g000710.2N.1	x				BniB03g039550.1C2.1	BniB02g000440.1C2.1	x	0	0	0	BniB03g035860.1N.1	BniB02g000820.1N.1
68	A	AT1G01660	BniB03g036910.2N.1	x	x				BniB03g039460.1C2.1	x	x	0	0	0	BniB03g035850.1N.1
69	A	AT1G01670	x	x	x				BniB03g039450.1C2.1	x	BniB03g039540.1C2.1	0	0	0
70	A	AT1G01680	BniB03g036900.2N.1	x	x				BniB03g039440.1C2.1	x	BniB03g039530.1C2.1	0	0	0	BniB03g035840.1N.1
71	A	AT1G01690	BniB03g036890.2N.1	x	x				BniB03g039430.1C2.1	x	BniB03g039520.1C2.1	0	0	0	BniB03g035830.1N.1
72	A	AT1G01695	x	BniB02g000720.2N.1	x				x	BniB02g000450.1C2.1	x	0	0	0		BniB02g000830.1N.1
73	A	AT1G01700	x	x	x				x	x	x	0	0	0
74	A	AT1G01710	BniB03g036880.2N.1	x	x				BniB03g039420.1C2.1	x	BniB03g039510.1C2.1	0	0	0	BniB03g035820.1N.1
75	A	AT1G01720	BniB03g036870.2N.1	x	x				BniB03g039410.1C2.1	x	BniB03g039500.1C2.1	0	0	0	BniB03g035810.1N.1
76	A	AT1G01725	BniB03g036860.2N.1	x	x				BniB03g039400.1C2.1	x	BniB03g039490.1C2.1	0	0	0
77	A	AT1G01730	x	BniB02g000730.2N.1	x				x	x	x	0	0	0		BniB02g000840.1N.1
78	A	AT1G01740	BniB03g036850.2N.1	x	x				BniB03g039390.1C2.1	x	BniB03g039480.1C2.1	0	0	0	BniB03g035790.1N.1
79	A	AT1G01750	BniB03g036840.2N.1	x	x				BniB03g039380.1C2.1	x	BniB03g039470.1C2.1	0	0	0	BniB03g035780.1N.1
80	A	AT1G01760	BniB03g036830.2N.1	x	x				BniB03g039370.1C2.1	x	x	0	0	0	BniB03g035770.1N.1
81	A	AT1G01770	x	BniB02g000740.2N.1	x				x	BniB02g000460.1C2.1	x	0	0	0		BniB02g000850.1N.1
82	A	AT1G01780	BniB03g036820.2N.1	BniB02g000750.2N.1	x				BniB03g039360.1C2.1	BniB02g000470.1C2.1	x	0	0	0	BniB03g035760.1N.1	BniB02g000860.1N.1
83	A	AT1G01790	BniB03g036810.2N.1	BniB02g000760.2N.1	x				BniB03g039350.1C2.1	BniB02g000480.1C2.1	x	BniB03g039340.1C2.1	0	0	BniB03g035750.1N.1	BniB02g000870.1N.1
84	A	AT1G01800	BniB03g036800.2N.1	x	x				BniB03g039330.1C2.1	x	x	0	0	0	BniB03g035740.1N.1
85	A	AT1G01810	x	x	x				x	x	x	0	0	0
86	A	AT1G01820	x	x	x				x	x	x	0	0	0
87	A	AT1G01830	BniB03g036790.2N.1	x	x				BniB03g039320.1C2.1	x	x	0	0	0	BniB03g035730.1N.1
88	A	AT1G01840	BniB03g036780.2N.1	x	x				BniB03g039310.1C2.1	x	x	0	0	0	BniB03g035720.1N.1
89	A	AT1G01860	x	BniB02g000770.2N.1	x				x	BniB02g000490.1C2.1	x	0	0	0		BniB02g000880.1N.1
90	A	AT1G01880	x	BniB02g000780.2N.1	x				x	BniB02g000500.1C2.1	x	0	0	0		BniB02g000890.1N.1
91	A	AT1G01900	BniB03g036760.2N.1	x	x				BniB03g039290.1C2.1	x	x	0	0	0	BniB03g035700.1N.1
92	A	AT1G01910	BniB03g036740.2N.1	BniB02g000790.2N.1	x				BniB03g039270.1C2.1	BniB02g000510.1C2.1	x	0	0	0	BniB03g035680.1N.1	BniB02g000900.1N.1
93	A	AT1G01920	x	BniB02g000800.2N.1	x				x	BniB02g000520.1C2.1	x	0	0	0		BniB02g000910.1N.1
94	A	AT1G01930	x	BniB02g000810.2N.1	x				x	BniB02g000530.1C2.1	x	0	0	0		BniB02g000920.1N.1
95	A	AT1G01940	x	BniB02g000820.2N.1	x				x	BniB02g000540.1C2.1	x	0	0	0		BniB02g000930.1N.1
96	A	AT1G01950	x	BniB02g000830.2N.1	x				x	BniB02g000550.1C2.1	x	0	0	0		BniB02g000940.1N.1
97	A	AT1G01960	x	BniB02g000840.2N.1	x				x	BniB02g000560.1C2.1	x	0	0	0		BniB02g000950.1N.1
98	A	AT1G01970	BniB03g036720.2N.1	x	x				BniB03g039250.1C2.1	x	x	0	0	0	BniB03g035670.1N.1
99	A	AT1G01980	x	x	x				x	x	x	0	0	0
100	A	AT1G01990	BniB03g036710.2N.1	x	x				BniB03g039240.1C2.1	x	x	0	0	0	BniB03g035660.1N.1
101	A	AT1G02000	x	x	x				x	x	x	0	0	0
102	A	AT1G02010	x	BniB02g000850.2N.1	x				x	BniB02g000570.1C2.1	x	0	0	0		BniB02g000960.1N.1
103	A	AT1G02020	x	x	x				x	x	x	0	0	0
104	A	AT1G02030	x	x	x				x	x	x	0	0	0
105	A	AT1G02040	x	BniB02g000860.2N.1	x				x	BniB02g000580.1C2.1	x	0	0	0		BniB02g000970.1N.1
106	A	AT1G02050	x	x	x				x	x	x	0	0	0
107	A	AT1G02060	x	x	x				x	x	x	0	0	0
108	A	AT1G02065	BniB03g036680.2N.1	BniB02g000870.2N.1	x				BniB03g039210.1C2.1	BniB02g000590.1C2.1	x	0	0	0	BniB03g035640.1N.1	BniB02g000980.1N.1
109	A	AT1G02070	x	BniB02g000880.2N.1	x				x	BniB02g000600.1C2.1	x	0	0	0		BniB02g000990.1N.1
110	A	AT1G02074	x	x	x				x	x	x	0	0	0
111	A	AT1G02080	x	BniB02g000890.2N.1	x				BniB03g039230.1C2.1	BniB02g000610.1C2.1	x	0	0	0		BniB02g001000.1N.1
112	A	AT1G02090	BniB03g036660.2N.1	BniB02g000910.2N.1	x				x	BniB02g000630.1C2.1	x	0	0	0	BniB03g035620.1N.1	BniB02g001020.1N.1
113	A	AT1G02100	x	BniB02g000920.2N.1	x				x	BniB02g000640.1C2.1	x	0	0	0		BniB02g001030.1N.1
114	A	AT1G02110	x	x	x				x	x	x	0	0	0
115	A	AT1G02120	BniB03g036650.2N.1	x	x				BniB03g039170.1C2.1	x	x	0	0	0	BniB03g035610.1N.1
116	A	AT1G02130	x	BniB02g000930.2N.1	x				x	BniB02g000650.1C2.1	x	0	0	0		BniB02g001040.1N.1
117	A	AT1G02140	BniB03g036640.2N.1	x	x				BniB03g039160.1C2.1	x	x	0	0	0	BniB03g035600.1N.1
118	A	AT1G02145	BniB03g036630.2N.1	BniB02g000940.2N.1	x				BniB03g039150.1C2.1	BniB02g000660.1C2.1	x	0	0	0	BniB03g035590.1N.1	BniB02g001050.1N.1
119	A	AT1G02150	BniB03g036620.2N.1	x	x				BniB03g039140.1C2.1	x	BniB03g039030.1C2.1	0	0	0	BniB03g035580.1N.1
120	A	AT1G02160	BniB03g036610.2N.1	x	x				BniB03g039130.1C2.1	x	BniB03g039020.1C2.1	0	0	0	BniB03g035570.1N.1
121	A	AT1G02170	x	x	x				x	x	x	0	0	0
122	A	AT1G02180	BniB03g036600.2N.1	x	x				BniB03g039120.1C2.1	x	BniB03g039010.1C2.1	0	0	0	BniB03g035560.1N.1
123	A	AT1G02190	x	BniB02g000950.2N.1	x				x	BniB02g000670.1C2.1	x	0	0	0		BniB02g001060.1N.1
124	A	AT1G02205	x	BniB02g000990.2N.1	x				x	BniB02g000690.1C2.1	x	0	0	0		BniB02g001090.1N.1
125	A	AT1G02210	x	x	x				x	x	x	0	0	0
126	A	AT1G02220	BniB03g037600.2N.1	x	x				BniB03g040320.1C2.1	BniB02g000740.1C2.1	x	0	0	0	BniB03g036520.1N.1
127	A	AT1G02230	BniB03g037640.2N.1	x	x				BniB03g040410.1C2.1	BniB02g000750.1C2.1	x	0	0	0	BniB03g036570.1N.1
128	A	AT1G02250	BniB03g037690.2N.1	x	x				BniB03g040420.1C2.1	BniB02g000760.1C2.1	x	0	0	0	BniB03g036620.1N.1
129	A	AT1G02260	x	BniB02g000060.2N.1	x				x	BniB02g000770.1C2.1	x	0	0	0		BniB02g000450.1N.1
130	A	AT1G02270	BniB03g037710.2N.1	BniB02g000100.2N.1	x				BniB03g040430.1C2.1	BniB02g000790.1C2.1	x	0	0	0	BniB03g036640.1N.1	BniB02g000410.1N.1
131	A	AT1G02280	BniB03g037730.2N.1	x	x				x	x	x	0	0	0	BniB03g036660.1N.1
132	A	AT1G02290	x	x	x				x	x	x	0	0	0
133	A	AT1G02300	x	x	x				x	x	x	0	0	0
134	A	AT1G02305	BniB03g037740.2N.1	x	BniB03g000060.2N.1				x	x	BniB03g000060.1C2.1	0	0	0	BniB03g036670.1N.1		BniB03g000060.1N.1
135	A	AT1G02310	BniB03g037760.2N.1	x	x				x	x	x	0	0	0	BniB03g036690.1N.1
136	A	AT1G02320	x	x	x				x	x	x	0	0	0
137	A	AT1G02330	BniB03g037770.2N.1	x	BniB03g000080.2N.1				x	x	BniB03g000080.1C2.1	0	0	0	BniB03g036700.1N.1		BniB03g000080.1N.1
138	A	AT1G02335	BniB03g037780.2N.1	x	x				x	x	x	0	0	0	BniB03g036710.1N.1
139	A	AT1G02340	BniB03g037790.2N.1	BniB02g000110.2N.1	x				x	BniB02g000800.1C2.1	x	0	0	0	BniB03g036720.1N.1	BniB02g000400.1N.1
140	A	AT1G02350	x	x	x				x	x	x	0	0	0
141	A	AT1G02360	BniB03g037820.2N.1	x	x				x	x	x	0	0	0	BniB03g036750.1N.1
142	A	AT1G02370	BniB03g037870.2N.1	x	x				BniB03g040640.1C2.1	x	x	0	0	0	BniB03g036780.1N.1
143	A	AT1G02380	BniB03g037880.2N.1	BniB02g000130.2N.1	x				BniB03g040750.1C2.1	BniB02g000820.1C2.1	x	0	0	0	BniB03g036790.1N.1	BniB02g000380.1N.1
144	A	AT1G02390	BniB03g037910.2N.1	x	x				x	x	x	0	0	0	BniB03g036800.1N.1
145	A	AT1G02391	x	x	x				x	x	x	0	0	0
146	A	AT1G02400	BniB03g037920.2N.1	x	BniB03g000090.2N.1				x	x	BniB03g000090.1C2.1	0	0	0	BniB03g036810.1N.1		BniB03g000090.1N.1
147	A	AT1G02405	x	x	x				x	x	x	0	0	0
148	A	AT1G02410	BniB03g037930.2N.1	BniB02g000150.2N.1	BniB03g000100.2N.1				x	BniB02g000840.1C2.1	BniB03g000100.1C2.1	0	0	0	BniB03g036820.1N.1	BniB02g000360.1N.1	BniB03g000100.1N.1
149	A	AT1G02420	BniB03g037950.2N.1	x	BniB03g000110.2N.1				x	x	BniB03g000110.1C2.1	0	0	0	BniB03g036840.1N.1		BniB03g000110.1N.1
150	A	AT1G02430	x	BniB02g000160.2N.1	x				x	BniB02g000850.1C2.1	x	0	0	0		BniB02g000350.1N.1
151	A	AT1G02440	BniB03g037960.2N.1	BniB02g000170.2N.1	x				x	BniB02g000860.1C2.1	x	0	0	0	BniB03g036850.1N.1	BniB02g000340.1N.1
152	A	AT1G02450	BniB03g037970.2N.1	BniB02g000180.2N.1	x				x	BniB02g000870.1C2.1	x	0	0	0	BniB03g036860.1N.1	BniB02g000330.1N.1
153	A	AT1G02460	BniB03g037980.2N.1	BniB02g000190.2N.1	x				x	BniB02g000890.1C2.1	x	0	0	0	BniB03g036870.1N.1	BniB02g000320.1N.1
154	A	AT1G02470	BniB03g037990.2N.1	x	x				x	x	x	0	0	0	BniB03g036880.1N.1
155	A	AT1G02475	BniB03g038000.2N.1	x	x				x	x	x	0	0	0	BniB03g036890.1N.1
156	A	AT1G02490	x	x	x				x	x	x	0	0	0
157	A	AT1G02500	x	x	x				x	x	x	0	0	0
158	A	AT1G02510	x	BniB02g000220.2N.1	x				x	BniB02g000910.1C2.1	x	0	0	0		BniB02g000300.1N.1
159	A	AT1G02520	x	x	x				x	x	x	0	0	0
160	A	AT1G02530	BniB03g038010.2N.1	x	BniB03g000140.2N.1				x	x	BniB03g000140.1C2.1	0	0	0	BniB03g036900.1N.1		BniB03g000130.1N.1
161	A	AT1G02540	x	x	x				x	x	x	0	0	0
162	A	AT1G02550	x	x	x				x	x	x	0	0	0
163	A	AT1G02560	BniB03g038020.2N.1	x	BniB03g000150.2N.1				BniB02g069580.1C2.1	x	x	0	0	0	BniB03g036910.1N.1		BniB03g000140.1N.1
164	A	AT1G02570	x	x	x				x	x	x	0	0	0
165	A	AT1G02575	BniB03g038030.2N.1	x	x				x	x	x	0	0	0	BniB03g036920.1N.1
166	A	AT1G02580	BniB03g038040.2N.1	BniB02g000250.2N.1	x				x	BniB02g000950.1C2.1	x	0	BniB02g000940.1C2.1	0	BniB03g036930.1N.1	BniB02g000280.1N.1
167	A	AT1G02590	x	x	x				x	x	x	0	0	0
168	A	AT1G02610	BniB03g038070.2N.1	x	BniB03g000160.2N.1				BniB02g069570.1C2.1	x	BniB03g000150.1C2.1	0	0	0	BniB03g036960.1N.1		BniB03g000150.1N.1
169	A	AT1G02620	x	x	x				x	x	x	0	0	0
170	A	AT1G02630	BniB03g038080.2N.1	x	BniB03g000170.2N.1				BniB02g069550.1C2.1	x	x	0	0	0	BniB03g036970.1N.1		BniB03g000160.1N.1
171	A	AT1G02640	BniB03g038090.2N.1	x	x				x	x	x	0	0	0	BniB03g036980.1N.1
172	A	AT1G02650	x	x	x				x	x	x	0	0	0
173	A	AT1G02660	x	BniB02g000260.2N.1	BniB03g000180.2N.1				BniB02g069540.1C2.1	BniB02g000960.1C2.1	BniB03g000170.1C2.1	0	0	0		BniB02g000270.1N.1	BniB03g000180.1N.1
174	A	AT1G02670	x	x	x				x	x	x	0	0	0
175	A	AT1G02680	BniB03g038120.2N.1	x	BniB03g000190.2N.1				BniB02g069530.1C2.1	x	BniB03g000180.1C2.1	0	0	0	BniB03g037020.1N.1		BniB03g000190.1N.1
176	A	AT1G02690	BniB03g038170.2N.1	x	x				x	x	x	0	0	0	BniB03g037080.1N.1
177	A	AT1G02700	BniB03g038180.2N.1	x	x				x	x	x	0	0	0	BniB03g037090.1N.1
178	A	AT1G02710	x	x	x				x	x	x	0	0	0
179	A	AT1G02720	x	BniB02g000280.2N.1	x				x	BniB02g000990.1C2.1	x	0	0	0		BniB02g000250.1N.1
180	A	AT1G02730	BniB03g038190.2N.1	x	x				x	x	x	0	0	0	BniB03g037100.1N.1
181	A	AT1G02740	x	BniB02g000290.2N.1	x				x	BniB02g001000.1C2.1	x	0	0	0		BniB02g000240.1N.1
182	A	AT1G02750	BniB03g038200.2N.1	BniB02g000300.2N.1	x				x	BniB02g001010.1C2.1	x	0	0	0	BniB03g037110.1N.1	BniB02g000230.1N.1
183	A	AT1G02770	x	x	x				x	x	x	0	0	0
184	A	AT1G02780	BniB03g038210.2N.1	BniB02g000320.2N.1	BniB03g000210.2N.1				BniB02g069510.1C2.1	BniB02g001020.1C2.1	BniB03g000200.1C2.1	0	0	0	BniB03g037120.1N.1	BniB02g000220.1N.1	BniB03g000210.1N.1
185	A	AT1G02790	BniB03g038220.2N.1	BniB02g000330.2N.1	BniB03g000220.2N.1				BniB02g069500.1C2.1	BniB02g001030.1C2.1	BniB03g000210.1C2.1	0	0	0	BniB03g037130.1N.1	BniB02g000210.1N.1	BniB03g000220.1N.1
186	A	AT1G02800	x	BniB02g000340.2N.1	x				x	BniB02g001040.1C2.1	x	0	0	0		BniB02g000200.1N.1
187	A	AT1G02810	BniB03g038230.2N.1	x	BniB03g000230.2N.1				BniB02g069490.1C2.1	x	BniB03g000220.1C2.1	0	0	0	BniB03g037140.1N.1		BniB03g000230.1N.1
188	A	AT1G02813	x	x	BniB03g000240.2N.1				BniB02g069480.1C2.1	x	x	0	0	0
189	A	AT1G02816	BniB03g038270.2N.1	x	x				x	x	x	0	0	0	BniB03g037170.1N.1
190	A	AT1G02820	BniB03g038280.2N.1	x	x				x	x	x	0	0	0	BniB03g037180.1N.1
191	A	AT1G02830	BniB03g038290.2N.1	BniB02g000350.2N.1	x				x	BniB02g001050.1C2.1	x	0	0	0	BniB03g037190.1N.1	BniB02g000190.1N.1
192	A	AT1G02840	x	x	x				x	x	x	0	0	0
193	A	AT1G02850	BniB03g038300.2N.1	x	x				x	x	BniB03g041130.1C2.1	0	0	0	BniB03g037200.1N.1
194	A	AT1G02860	BniB03g038310.2N.1	BniB02g000360.2N.1	x				x	BniB02g001060.1C2.1	x	0	0	0	BniB03g037220.1N.1	BniB02g000180.1N.1
195	A	AT1G02870	BniB03g038320.2N.1	x	x				x	x	x	0	0	0	BniB03g037230.1N.1
196	A	AT1G02880	BniB03g038340.2N.1	x	BniB03g000260.2N.1				BniB02g069460.1C2.1	x	BniB03g000360.1C2.1	0	0	0	BniB03g037250.1N.1		BniB03g000250.1N.1
197	A	AT1G02890	BniB03g038350.2N.1	BniB02g000370.2N.1	x				x	BniB02g001070.1C2.1	x	0	0	0	BniB03g037260.1N.1	BniB02g000170.1N.1
198	A	AT1G02900	BniB03g038360.2N.1	x	BniB03g000270.2N.1				BniB02g069450.1C2.1	x	BniB03g000370.1C2.1	0	0	0	BniB03g037270.1N.1		BniB03g000260.1N.1
199	A	AT1G02910	x	x	BniB03g000280.2N.1				BniB02g069440.1C2.1	x	BniB03g000380.1C2.1	0	0	0			BniB03g000270.1N.1
200	A	AT1G02920	x	x	x				x	x	x	0	0	0		BniB02g000160.1N.1
201	A	AT1G02930	BniB03g038370.2N.1	x	x				x	x	x	0	0	0	BniB03g037280.1N.1
202	A	AT1G02940	x	x	x				x	x	x	0	0	0
203	A	AT1G02950	BniB03g038390.2N.1	BniB02g000380.2N.1	x				x	BniB02g001090.1C2.1	x	0	0	0	BniB03g037300.1N.1
204	A	AT1G02960	x	x	BniB03g000290.2N.1				x	x	BniB03g000390.1C2.1	0	0	0			BniB03g000280.1N.1
205	A	AT1G02965	x	x	x				x	x	x	0	0	0
206	A	AT1G02970	x	BniB02g001000.2N.1	BniB03g000300.2N.1				x	BniB02g001120.1C2.1	BniB03g000400.1C2.1	0	0	0		BniB02g001120.1N.1	BniB03g000290.1N.1
207	A	AT1G02980	BniB03g038400.2N.1	BniB02g001010.2N.1	x				x	BniB02g001130.1C2.1	x	0	0	0	BniB03g037310.1N.1	BniB02g001130.1N.1
208	A	AT1G02990	BniB03g038410.2N.1	BniB02g001020.2N.1	x				x	BniB02g001140.1C2.1	x	0	0	0	BniB03g037320.1N.1	BniB02g001140.1N.1
209	A	AT1G03000	BniB03g038420.2N.1	BniB02g001030.2N.1	x				x	BniB02g001150.1C2.1	x	0	0	0	BniB03g037330.1N.1	BniB02g001150.1N.1
210	A	AT1G03010	BniB03g038430.2N.1	BniB02g001040.2N.1	x				x	BniB02g001160.1C2.1	x	0	0	0	BniB03g037340.1N.1	BniB02g001160.1N.1
211	A	AT1G03020	BniB03g038440.2N.1	BniB02g001050.2N.1	x				x	BniB02g001170.1C2.1	x	0	0	0	BniB03g037350.1N.1	BniB02g001170.1N.1
212	A	AT1G03022	x	x	x				x	x	x	0	0	0
213	A	AT1G03030	BniB03g038460.2N.1	x	x				x	x	x	0	0	0	BniB03g037370.1N.1
214	A	AT1G03040	BniB03g038470.2N.1	x	x				x	x	x	0	0	0	BniB03g037380.1N.1
215	A	AT1G03050	BniB03g038480.2N.1	BniB02g001060.2N.1	BniB03g000340.2N.1				x	BniB02g001180.1C2.1	BniB03g000420.1C2.1	0	0	0	BniB03g037390.1N.1	BniB02g001180.1N.1	BniB03g000320.1N.1
216	A	AT1G03055	x	BniB02g001070.2N.1	x				x	BniB02g001190.1C2.1	x	0	0	0		BniB02g001190.1N.1
217	A	AT1G03060	BniB03g038490.2N.1	BniB02g001080.2N.1	x				x	BniB02g001200.1C2.1	x	0	0	0	BniB03g037400.1N.1	BniB02g001200.1N.1
218	A	AT1G03070	BniB03g038500.2N.1	x	x				x	x	x	0	0	0	BniB03g037410.1N.1
219	A	AT1G03080	BniB03g038540.2N.1	BniB02g001100.2N.1	x				0	BniB02g001220.1C2.1	x	BniB02g001230.1C2.1	BniB03g041370.1C2.1	0	BniB03g037450.1N.1	BniB02g001220.1N.1
220	A	AT1G03090	x	BniB02g001110.2N.1	x				x	BniB02g001240.1C2.1	x	BniB02g001250.1C2.1	0	0		BniB02g001230.1N.1		BniB02g001250.1N.1
221	A	AT1G03100	BniB06g047630.2N.1	x	x				BniB06g052400.1C2.1	x	x	x	0	0	BniB03g042620.1N.1
222	A	AT1G03103	x	x	x				x	x	x	x	0	0
223	A	AT1G03106	x	x	x				x	x	x	x	0	0
224	A	AT1G03110	BniB06g047620.2N.1	x	BniB03g000350.2N.1				BniB06g052390.1C2.1	x	BniB03g000440.1C2.1	x	0	0	BniB03g042630.1N.1		BniB03g000330.1N.1
225	A	AT1G03120	BniB06g047610.2N.1	x	x				BniB06g052370.1C2.1	x	x	x	0	0	BniB03g042640.1N.1
226	A	AT1G03130	x	x	x				x	x	x	x	0	0
227	A	AT1G03140	x	BniB02g001120.2N.1	BniB03g000360.2N.1				x	BniB02g001350.1C2.1	BniB03g000450.1C2.1	x	0	0		BniB02g001240.1N.1	BniB03g000340.1N.1
228	A	AT1G03150	BniB06g047580.2N.1	x	BniB03g000370.2N.1				x	x	BniB03g000460.1C2.1	x	BniB03g000930.1C2.1	0	BniB03g042670.1N.1		BniB03g000350.1N.1
229	A	AT1G03160	x	x	BniB03g000380.2N.1				x	x	BniB03g000470.1C2.1	x	x	0			BniB03g000360.1N.1
230	A	AT1G03170	BniB06g047570.2N.1	x	BniB03g000390.2N.1				BniB06g052360.1C2.1	x	BniB03g000480.1C2.1	x	BniB03g000910.1C2.1	0	BniB03g042680.1N.1		BniB03g000370.1N.1
231	A	AT1G03180	x	x	x				x	x	x	x	BniB03g000900.1C2.1	0
232	A	AT1G03190	x	BniB02g001140.2N.1	BniB03g000400.2N.1				x	BniB02g001400.1C2.1	BniB03g000490.1C2.1	x	BniB03g000890.1C2.1	0		BniB02g001260.1N.1	BniB03g000380.1N.1	BniB02g001280.1N.1
233	A	AT1G03200	x	x	x				x	x	x	x	x	0
234	A	AT1G03210	BniB06g047560.2N.1	x	x				BniB06g052350.1C2.1	x	x	x	x	0	BniB03g042690.1N.1
235	A	AT1G03220	x	BniB02g001150.2N.1	BniB03g000410.2N.1				x	x	x	x	x	0		BniB02g001270.1N.1	BniB03g000390.1N.1
236	A	AT1G03230	x	BniB02g001170.2N.1	BniB03g000420.2N.1				x	x	BniB03g000500.1C2.1	BniB02g001260.1C2.1	x	0		BniB02g001290.1N.1	BniB03g000400.1N.1
237	A	AT1G03240	x	x	x				x	x	x	x	x	0
238	A	AT1G03250	BniB06g047550.2N.1	BniB02g001180.2N.1	x				BniB06g052340.1C2.1	x	x	x	x	0	BniB03g042700.1N.1	BniB02g001300.1N.1
239	A	AT1G03260	x	BniB02g001190.2N.1	x				x	x	x	BniB02g001280.1C2.1	x	0		BniB02g001310.1N.1
240	A	AT1G03270	BniB06g047540.2N.1	BniB02g001230.2N.1	x				BniB06g052330.1C2.1	BniB02g001470.1C2.1	x	0	x	0	BniB03g042710.1N.1	BniB02g001350.1N.1
241	A	AT1G03280	BniB06g047530.2N.1	x	x				BniB06g052320.1C2.1	x	x	0	x	0	BniB03g042720.1N.1
242	A	AT1G03290	x	x	x				x	x	x	0	x	0	BniB03g042740.1N.1
243	A	AT1G03300	x	x	x				x	x	x	0	x	0
244	A	AT1G03310	BniB06g047510.2N.1	x	BniB03g000430.2N.1				BniB06g052300.1C2.1	x	BniB03g000530.1C2.1	0	BniB03g000840.1C2.1	0			BniB03g000410.1N.1
245	A	AT1G03320	BniB06g047490.2N.1	x	x				BniB06g052280.1C2.1	x	x	0	x	0	BniB03g042750.1N.1
246	A	AT1G03330	BniB06g047480.2N.1	x	BniB03g000440.2N.1				BniB06g052270.1C2.1	x	BniB03g000540.1C2.1	0	x	0	BniB03g042760.1N.1		BniB03g000420.1N.1
247	A	AT1G03340	BniB06g047470.2N.1	x	x				BniB06g052260.1C2.1	x	x	0	x	0	BniB03g042770.1N.1
248	A	AT1G03350	BniB06g047460.2N.1	x	BniB03g000450.2N.1				BniB06g052250.1C2.1	x	BniB03g000550.1C2.1	0	BniB03g000820.1C2.1	0	BniB03g042780.1N.1		BniB03g000430.1N.1
249	A	AT1G03360	BniB06g047450.2N.1	x	BniB03g000460.2N.1				x	x	BniB03g000560.1C2.1	0	BniB03g000810.1C2.1	0	BniB03g042790.1N.1
250	A	AT1G03365	BniB06g047440.2N.1	x	x				BniB06g052230.1C2.1	x	x	0	x	0	BniB03g042800.1N.1
251	A	AT1G03370	x	x	x				x	x	x	0	x	0
252	A	AT1G03380	BniB06g047430.2N.1	x	x				BniB06g052220.1C2.1	x	x	0	x	0	BniB03g042810.1N.1
253	A	AT1G03390	BniB06g047420.2N.1	x	x				BniB06g052210.1C2.1	x	x	0	x	0	BniB03g042820.1N.1
254	A	AT1G03400	BniB06g047410.2N.1	x	x				BniB06g052200.1C2.1	x	x	0	x	0	BniB03g042830.1N.1
255	A	AT1G03410	BniB06g047400.2N.1	x	x				x	x	x	BniB06g049390.1C2.1	x	0	BniB03g042840.1N.1
256	A	AT1G03430	BniB06g047390.2N.1	x	x				BniB06g052170.1C2.1	x	x	0	x	0	BniB03g042850.1N.1
257	A	AT1G03440	BniB06g047380.2N.1	x	BniB03g000470.2N.1				BniB06g052160.1C2.1	x	BniB03g000570.1C2.1	0	BniB03g000800.1C2.1	0	BniB03g042860.1N.1		BniB03g000440.1N.1
258	A	AT1G03445	x	x	x				x	x	x	0	x	0
259	A	AT1G03457	BniB06g047370.2N.1	x	x				BniB06g052150.1C2.1	x	x	0	x	0	BniB03g042870.1N.1
260	A	AT1G03470	BniB06g047360.2N.1	BniB02g001240.2N.1	x				BniB06g052140.1C2.1	BniB02g001480.1C2.1	x	0	x	0	BniB03g042880.1N.1
261	A	AT1G03475	BniB06g047350.2N.1	BniB02g001250.2N.1	x				BniB06g052130.1C2.1	BniB02g001490.1C2.1	x	0	x	0	BniB03g042890.1N.1
262	A	AT1G03490	x	x	x				BniB06g052060.1C2.1	x	x	0	x	0
263	A	AT1G03495	x	x	x				x	x	x	0	BniB03g000790.1C2.1	0
264	A	AT1G03510	BniB06g047240.2N.1	x	BniB03g000480.2N.1				BniB06g052030.1C2.1	x	BniB03g000580.1C2.1	0	BniB03g000780.1C2.1	0	BniB06g041380.1N.1		BniB03g000450.1N.1
265	A	AT1G03520	BniB06g047220.2N.1	x	x				BniB06g052020.1C2.1	x	x	0	x	0	BniB06g041370.1N.1
266	A	AT1G03530	BniB06g047210.2N.1	x	x				BniB06g052010.1C2.1	x	x	0	BniB03g000770.1C2.1	0	BniB06g041360.1N.1
267	A	AT1G03540	x	x	BniB03g000510.2N.1				x	x	BniB03g000630.1C2.1	0	BniB03g000760.1C2.1	0			BniB03g000480.1N.1
268	A	AT1G03550	BniB06g047200.2N.1	BniB02g001260.2N.1	BniB03g000520.2N.1				BniB06g052000.1C2.1	BniB02g001500.1C2.1	BniB03g000640.1C2.1	0	BniB03g000740.1C2.1	0	BniB06g041350.1N.1	BniB02g001380.1N.1	BniB03g000490.1N.1
269	A	AT1G03560	BniB06g047190.2N.1	x	x				BniB06g051990.1C2.1	x	x	0	x	0	BniB06g041340.1N.1
270	A	AT1G03590	BniB06g047180.2N.1	x	BniB03g000530.2N.1				BniB06g051970.1C2.1	x	BniB03g000650.1C2.1	0	BniB03g000730.1C2.1	0	BniB06g041330.1N.1		BniB03g000500.1N.1
271	A	AT1G03600	BniB06g047170.2N.1	x	BniB03g000540.2N.1				BniB06g051960.1C2.1	x	BniB03g000660.1C2.1	0	x	0	BniB06g041320.1N.1		BniB03g000510.1N.1
272	A	AT1G03610	BniB06g047160.2N.1	x	BniB03g000550.2N.1				BniB06g051950.1C2.1	x	BniB03g000670.1C2.1	0	x	0	BniB06g041310.1N.1		BniB03g000520.1N.1
273	A	AT1G03620	BniB06g047150.2N.1	x	BniB03g000560.2N.1				BniB06g051940.1C2.1	x	BniB03g000680.1C2.1	BniS00095g070.1C2.1	x	0	BniB06g041300.1N.1		BniB03g000530.1N.1
274	A	AT1G03630	BniB06g047140.2N.1	x	BniB03g000570.2N.1				BniS00095g080.1C2.1	x	BniB03g000690.1C2.1	0	x	0	BniB06g041290.1N.1		BniB03g000540.1N.1
275	A	AT1G03650	x	BniB02g001270.2N.1	x				x	BniB02g001510.1C2.1	x	0	0	0		BniB02g001390.1N.1
276	A	AT1G03660	x	BniB02g001290.2N.1	x	BniB02g001280.2N.1			x	BniB02g001530.1C2.1	x	0	0	0		BniB02g001410.1N.1		BniB02g001420.1N.1
277	A	AT1G03670	BniB06g047100.2N.1	x	x				BniS00095g100.1C2.1	x	x	0	0	0	BniB06g041250.1N.1			BniB06g041280.1N.1
278	A	AT1G03680	x	BniB02g001310.2N.1	x				x	BniB02g001540.1C2.1	x	0	0	0		BniB02g001430.1N.1
279	A	AT1G03687	x	BniB02g001320.2N.1	x				x	BniB02g001550.1C2.1	x	0	0	0		BniB02g001440.1N.1
280	A	AT1G03700	BniB06g047070.2N.1	x	x				BniS00095g120.1C2.1	x	x	0	0	0	BniB06g041230.1N.1
281	A	AT1G03710	BniB06g047060.2N.1	x	x				BniS00095g140.1C2.1	x	x	0	0	0	BniB06g041220.1N.1
282	A	AT1G03720	BniB06g047050.2N.1	x	x				BniS00095g150.1C2.1	x	x	0	0	0	BniB06g041210.1N.1
283	A	AT1G03730	x	BniB02g001330.2N.1	x				x	BniB02g001560.1C2.1	x	0	0	0		BniB02g001450.1N.1
284	A	AT1G03740	BniB06g047000.2N.1	x	x				BniB06g049500.1C2.1	x	x	0	0	0	BniB06g041180.1N.1
285	A	AT1G03750	x	BniB02g001340.2N.1	x				x	BniB02g001570.1C2.1	x	0	0	0		BniB02g001460.1N.1
286	A	AT1G03760	BniB06g046990.2N.1	x	x				BniB06g049510.1C2.1	x	x	0	0	0	BniB06g041170.1N.1
287	A	AT1G03770	BniB06g046970.2N.1	x	x				BniB06g049520.1C2.1	x	x	0	0	0	BniB06g041150.1N.1
288	A	AT1G03780	BniB06g046960.2N.1	BniB02g001360.2N.1	x				BniB06g049530.1C2.1	BniB02g001580.1C2.1	x	0	0	0	BniB06g041140.1N.1	BniB02g001480.1N.1
289	A	AT1G03790	BniB06g046950.2N.1	x	BniB03g000580.2N.1				BniB06g049540.1C2.1	x	BniB03g000700.1C2.1	0	0	0	BniB06g041130.1N.1		BniB03g000550.1N.1
290	A	AT1G03800	BniB06g046940.2N.1	x	x				BniB06g049550.1C2.1	x	x	0	0	0	BniB06g041120.1N.1
291	A	AT1G03810	BniB06g046930.2N.1	x	x				BniB06g049560.1C2.1	x	x	0	0	0	BniB06g041110.1N.1
292	A	AT1G03820	BniB06g046920.2N.1	x	BniB03g000590.2N.1				BniB06g049570.1C2.1	x	BniB03g000710.1C2.1	0	0	0	BniB06g041100.1N.1		BniB03g000560.1N.1
293	A	AT1G03830	x	x	BniB03g000600.2N.1				x	x	BniB03g001080.1C2.1	0	0	0			BniB03g000570.1N.1
294	A	AT1G03840	BniB06g046910.2N.1	BniB02g001370.2N.1	x				BniB06g049580.1C2.1	BniB02g001590.1C2.1	x	0	0	0	BniB06g041090.1N.1	BniB02g001490.1N.1
295	A	AT1G03850	BniB06g046900.2N.1	BniB02g001380.2N.1	x				BniB06g049590.1C2.1	BniB02g001600.1C2.1	x	0	0	0	BniB06g041080.1N.1	BniB02g001500.1N.1
296	A	AT1G03860	BniB06g046880.2N.1	BniB02g001390.2N.1	BniB03g000610.2N.1				BniB06g049600.1C2.1	BniB02g001610.1C2.1	BniB03g001090.1C2.1	0	0	0	BniB06g041060.1N.1	BniB02g001510.1N.1	BniB03g000580.1N.1
297	A	AT1G03870	x	x	x				BniB06g049610.1C2.1	x	x	0	0	0
298	A	AT1G03880	BniB06g046870.2N.1	x	x				BniB06g049620.1C2.1	x	x	0	0	0	BniB06g041050.1N.1
299	A	AT1G03890	x	BniB02g001400.2N.1	x				x	BniB02g001620.1C2.1	x	0	0	0		BniB02g001520.1N.1
300	A	AT1G03900	BniB06g046850.2N.1	x	x				BniB06g049640.1C2.1	x	BniB03g001110.1C2.1	0	0	0	BniB06g041030.1N.1
301	A	AT1G03905	x	x	BniB03g000620.2N.1				x	x	BniB03g001120.1C2.1	0	0	0			BniB03g000590.1N.1
302	A	AT1G03910	BniB06g046830.2N.1	BniB02g001430.2N.1	x				BniB06g049660.1C2.1	BniB02g001650.1C2.1	x	0	0	0	BniB06g041010.1N.1	BniB02g001530.1N.1
303	A	AT1G03920	BniB06g046820.2N.1	x	x				BniB06g049670.1C2.1	x	x	0	0	0	BniB06g041000.1N.1
304	A	AT1G03930	x	BniB02g001440.2N.1	x				x	BniB02g001660.1C2.1	x	0	0	0		BniB02g001540.1N.1
305	A	AT1G03940	x	x	BniB03g000650.2N.1				x	x	BniB03g001140.1C2.1	0	0	0			BniB03g000620.1N.1
306	A	AT1G03950	BniB06g046800.2N.1	x	BniB03g000660.2N.1				BniB06g049690.1C2.1	x	BniB03g001150.1C2.1	0	0	0	BniB06g040970.1N.1		BniB03g000630.1N.1
307	A	AT1G03960	x	x	BniB03g000670.2N.1				x	x	BniB03g001160.1C2.1	0	0	0			BniB03g000640.1N.1
308	A	AT1G03970	BniB06g046790.2N.1	x	x				BniB06g049700.1C2.1	x	x	0	0	0	BniB06g040960.1N.1
309	A	AT1G03980	x	BniB02g001450.2N.1	x				x	BniB02g001670.1C2.1	x	0	0	0		BniB02g001550.1N.1
310	A	AT1G03982	BniB06g046780.2N.1	BniB02g001460.2N.1	x				BniB06g049720.1C2.1	BniB02g001680.1C2.1	x	0	0	0	BniB06g040950.1N.1	BniB02g001560.1N.1
311	A	AT1G03990	BniB06g046770.2N.1	x	x				BniB06g049730.1C2.1	x	x	0	0	0	BniB06g040940.1N.1
312	A	AT1G04000	BniB06g046760.2N.1	BniB02g001470.2N.1	x				BniB06g049740.1C2.1	BniB02g001690.1C2.1	x	0	0	0	BniB06g040930.1N.1	BniB02g001570.1N.1
313	A	AT1G04010	BniB06g046750.2N.1	BniB02g001480.2N.1	x				BniB06g049750.1C2.1	BniB02g001700.1C2.1	x	0	0	0	BniB06g040920.1N.1	BniB02g001580.1N.1
314	A	AT1G04020	x	BniB02g001490.2N.1	BniB03g000680.2N.1				x	BniB02g001710.1C2.1	BniB03g001170.1C2.1	0	0	0		BniB02g001590.1N.1	BniB03g000650.1N.1
315	A	AT1G04030	x	x	x				x	x	x	0	0	0
316	A	AT1G04040	x	BniB02g001500.2N.1	BniB03g000690.2N.1				x	BniB02g001720.1C2.1	BniB03g001180.1C2.1	0	0	0		BniB02g001600.1N.1	BniB03g000660.1N.1
317	A	AT1G04050	x	x	x				x	x	x	0	0	0
318	A	AT1G04070	BniB06g046740.2N.1	x	x				BniB06g049760.1C2.1	x	x	0	0	0	BniB06g040910.1N.1
319	A	AT1G04080	BniB06g046730.2N.1	x	BniB03g000700.2N.1				BniB06g049770.1C2.1	x	BniB03g001190.1C2.1	0	0	0	BniB06g040900.1N.1		BniB03g000670.1N.1
320	A	AT1G04090	x	x	x				BniB06g049780.1C2.1	x	x	0	0	0
321	A	AT1G04100	BniB06g046720.2N.1	x	x				BniB06g049790.1C2.1	x	x	0	0	0	BniB06g040890.1N.1
322	A	AT1G04110	BniB06g046710.2N.1	x	x				BniB06g049800.1C2.1	x	x	0	0	0	BniB06g040880.1N.1
323	A	AT1G04120	BniB06g046700.2N.1	x	x				BniB06g049810.1C2.1	x	x	0	0	0	BniB06g040870.1N.1
324	A	AT1G04130	x	BniB02g001520.2N.1	x				x	BniB02g001740.1C2.1	x	0	0	0		BniB02g001620.1N.1
325	A	AT1G04140	x	BniB02g001530.2N.1	BniB03g000710.2N.1				x	BniB02g001750.1C2.1	BniB03g001200.1C2.1	0	0	0		BniB02g001630.1N.1	BniB03g000680.1N.1
326	A	AT1G04150	x	BniB02g001540.2N.1	x				x	BniB02g001760.1C2.1	x	0	0	0		BniB02g001640.1N.1
327	A	AT1G04160	x	BniB02g001550.2N.1	x				x	BniB02g001770.1C2.1	x	0	0	0		BniB02g001650.1N.1
328	A	AT1G04170	BniB06g046690.2N.1	BniB02g001560.2N.1	BniB03g000720.2N.1				BniB06g049820.1C2.1	BniB02g001780.1C2.1	BniB03g001210.1C2.1	0	0	0	BniB06g040860.1N.1	BniB02g001660.1N.1	BniB03g000690.1N.1
329	A	AT1G04171	x	x	x				x	x	x	0	0	0
330	A	AT1G04180	BniB06g046680.2N.1	BniB02g001570.2N.1	x				BniB06g049830.1C2.1	BniB02g001790.1C2.1	x	0	0	0	BniB06g040850.1N.1	BniB02g001670.1N.1
331	A	AT1G04190	x	BniB02g001580.2N.1	BniB03g000730.2N.1				x	BniB02g001800.1C2.1	BniB03g001220.1C2.1	0	0	0		BniB02g001680.1N.1	BniB03g000700.1N.1
332	A	AT1G04200	BniB06g046670.2N.1	x	BniB03g000740.2N.1				BniB06g049840.1C2.1	x	BniB03g001230.1C2.1	0	0	0	BniB06g040840.1N.1		BniB03g000710.1N.1
333	A	AT1G04210	BniB06g046660.2N.1	BniB02g001590.2N.1	x				BniB06g049850.1C2.1	BniB02g001810.1C2.1	x	0	0	0	BniB06g040830.1N.1	BniB02g001690.1N.1
334	A	AT1G04220	BniB06g046650.2N.1	x	x				BniB06g049860.1C2.1	x	x	0	0	0	BniB06g040820.1N.1
335	A	AT1G04230	x	x	x				x	x	x	0	0	0
336	A	AT1G04240	BniB06g046640.2N.1	BniB02g001600.2N.1	x				BniB06g049870.1C2.1	BniB02g001820.1C2.1	x	0	0	0	BniB06g040810.1N.1	BniB02g001700.1N.1
337	A	AT1G04250	BniB06g046620.2N.1	BniB02g001610.2N.1	BniB03g000750.2N.1				BniB06g049890.1C2.1	BniB02g001830.1C2.1	BniB03g001240.1C2.1	0	0	0	BniB06g040800.1N.1	BniB02g001710.1N.1	BniB03g000720.1N.1
338	A	AT1G04260	x	BniB02g001620.2N.1	x				x	x	x	0	0	0		BniB02g001720.1N.1
339	A	AT1G04270	BniB06g046600.2N.1	BniB02g001630.2N.1	BniB03g000760.2N.1				BniB06g049900.1C2.1	BniB02g001840.1C2.1	BniB03g001250.1C2.1	0	0	0	BniB06g040780.1N.1	BniB02g001730.1N.1	BniB03g000730.1N.1
340	A	AT1G04280	BniB06g046590.2N.1	BniB02g001640.2N.1	BniB03g000770.2N.1				BniB06g049910.1C2.1	BniB02g001850.1C2.1	BniB03g001260.1C2.1	0	0	0	BniB06g040770.1N.1	BniB02g001740.1N.1	BniB03g000740.1N.1
341	A	AT1G04290	BniB06g046580.2N.1	x	BniB03g000790.2N.1				BniB06g049950.1C2.1	x	BniB03g001270.1C2.1	0	0	0	BniB06g040760.1N.1		BniB03g000750.1N.1
342	A	AT1G04300	BniB06g046570.2N.1	BniB02g001650.2N.1	BniB03g000800.2N.1				BniB06g049960.1C2.1	BniB02g001880.1C2.1	x	0	0	0	BniB06g040750.1N.1	BniB02g001750.1N.1	BniB03g000760.1N.1
343	A	AT1G04310	BniB06g046560.2N.1	x	BniB03g000810.2N.1				BniB06g049970.1C2.1	x	BniB03g001280.1C2.1	0	0	0	BniB06g040740.1N.1		BniB03g000770.1N.1
344	A	AT1G04330	BniB06g046550.2N.1	BniB02g001660.2N.1	x				BniB06g049980.1C2.1	BniB02g001890.1C2.1	x	0	0	0	BniB06g040720.1N.1	BniB02g001760.1N.1
345	A	AT1G04340	BniB06g046540.2N.1	x	BniB03g000820.2N.1				BniB06g049990.1C2.1	x	BniB03g001290.1C2.1	0	0	0	BniB06g040710.1N.1		BniB03g000780.1N.1
346	A	AT1G04350	BniB06g046520.2N.1	BniB02g001690.2N.1	BniB03g000830.2N.1				BniB06g050010.1C2.1	BniB02g001910.1C2.1	x	0	BniB06g050000.1C2.1	0	BniB06g040690.1N.1	BniB02g001790.1N.1	BniB03g000790.1N.1
347	A	AT1G04360	BniB06g046510.2N.1	BniB02g001700.2N.1	x				BniB06g050020.1C2.1	BniB02g001920.1C2.1	x	0	x	0	BniB06g040680.1N.1	BniB02g001800.1N.1
348	A	AT1G04370	BniB06g046500.2N.1	BniB02g001710.2N.1	x				BniB06g050030.1C2.1	BniB02g001930.1C2.1	x	0	x	0	BniB06g040670.1N.1	BniB02g001810.1N.1
349	A	AT1G04380	BniB06g046490.2N.1	x	BniB03g000840.2N.1				x	x	BniB03g001300.1C2.1	0	x	0	BniB06g040660.1N.1		BniB03g000800.1N.1
350	A	AT1G04390	BniB06g046480.2N.1	x	x				BniB06g050050.1C2.1	x	x	0	x	0	BniB06g040650.1N.1
351	A	AT1G04400	x	x	BniB03g000850.2N.1				x	x	BniB03g001320.1C2.1	0	x	0			BniB03g000810.1N.1
352	A	AT1G04410	BniB06g046470.2N.1	x	BniB03g000860.2N.1				BniB06g050060.1C2.1	x	BniB03g001330.1C2.1	0	x	0	BniB06g040640.1N.1		BniB03g000820.1N.1
353	A	AT1G04420	BniB06g046460.2N.1	x	x				BniB06g050070.1C2.1	x	x	0	x	0	BniB06g040630.1N.1
354	A	AT1G04430	BniB06g046450.2N.1	x	BniB03g000880.2N.1				BniB06g050080.1C2.1	x	BniB03g001350.1C2.1	0	x	0	BniB06g040620.1N.1		BniB03g000830.1N.1
355	A	AT1G04440	BniB06g046440.2N.1	BniB02g001730.2N.1	x	BniB02g001760.2N.1			BniB06g050090.1C2.1	BniB02g001950.1C2.1	x	0	BniB02g001980.1C2.1	0	BniB06g040610.1N.1	BniB02g001830.1N.1		BniB02g001910.1N.1
356	A	AT1G04445	BniB06g046430.2N.1	BniB02g001790.2N.1	x				BniB06g050100.1C2.1	BniB02g002050.1C2.1	x	0	BniB02g002000.1C2.1	0	BniB06g040600.1N.1	BniB02g001850.1N.1		BniB02g001920.1N.1
357	A	AT1G04450	x	BniB02g001820.2N.1	BniB03g000890.2N.1				x	BniB02g002060.1C2.1	BniB03g001360.1C2.1	0	x	0		BniB02g001930.1N.1	BniB03g000840.1N.1
358	A	AT1G04470	BniB06g046420.2N.1	BniB02g001830.2N.1	x				BniB06g050120.1C2.1	BniB02g002080.1C2.1	x	0	BniB06g050110.1C2.1	0	BniB06g040590.1N.1	BniB02g001940.1N.1		BniB06g040580.1N.1
359	A	AT1G04480	BniB06g046400.2N.1	BniB02g001840.2N.1	BniB03g000900.2N.1				BniB06g050130.1C2.1	BniB02g002090.1C2.1	BniB03g001370.1C2.1	0	0	0	BniB06g040570.1N.1	BniB02g001950.1N.1	BniB03g000850.1N.1
360	A	AT1G04490	BniB06g046390.2N.1	x	x				BniB06g050140.1C2.1	x	x	0	0	0	BniB06g040560.1N.1
361	A	AT1G04500	BniB06g046380.2N.1	x	BniB03g000910.2N.1				BniB06g050150.1C2.1	x	BniB03g001380.1C2.1	0	0	0	BniB06g040550.1N.1		BniB03g000860.1N.1
362	A	AT1G04501	x	x	x				x	x	x	0	0	0
363	A	AT1G04510	BniB06g046370.2N.1	x	BniB03g000920.2N.1				BniB06g050160.1C2.1	x	BniB03g001390.1C2.1	0	0	0	BniB06g040540.1N.1		BniB03g000870.1N.1
364	A	AT1G04520	BniB06g046360.2N.1	x	x				BniB06g050170.1C2.1	x	x	0	0	0	BniB06g040530.1N.1
365	A	AT1G04530	BniB06g046350.2N.1	BniB02g001850.2N.1	x				BniB06g050180.1C2.1	BniB02g002100.1C2.1	x	0	0	0	BniB06g040520.1N.1	BniB02g001960.1N.1
366	A	AT1G04540	BniB06g046340.2N.1	BniB02g001860.2N.1	x				BniB06g050190.1C2.1	BniB02g002110.1C2.1	x	0	0	0	BniB06g040510.1N.1	BniB02g001970.1N.1
367	A	AT1G04550	BniB06g046330.2N.1	BniB02g001870.2N.1	x				BniB06g050240.1C2.1	x	x	0	0	0	BniB06g040500.1N.1	BniB02g001980.1N.1
368	A	AT1G04555	BniB06g046320.2N.1	x	BniB03g000940.2N.1				BniB06g050250.1C2.1	BniB02g002120.1C2.1	BniB03g001410.1C2.1	0	0	0	BniB06g040490.1N.1		BniB03g000890.1N.1
369	A	AT1G04560	BniB06g046310.2N.1	BniB02g001880.2N.1	BniB03g000960.2N.1				BniB06g050260.1C2.1	BniB02g002130.1C2.1	BniB03g001430.1C2.1	0	0	0	BniB06g040480.1N.1	BniB02g001990.1N.1	BniB03g000900.1N.1
370	A	AT1G04570	BniB06g046300.2N.1	x	x				BniB06g050270.1C2.1	x	x	0	0	0	BniB06g040470.1N.1
371	A	AT1G04580	BniB06g046290.2N.1	x	x				BniB06g050280.1C2.1	x	x	0	0	0	BniB06g040460.1N.1
372	A	AT1G04590	BniB06g046280.2N.1	BniB02g001890.2N.1	x				BniB06g050290.1C2.1	BniB02g002140.1C2.1	x	0	0	0	BniB06g040450.1N.1	BniB02g002000.1N.1
373	A	AT1G04600	x	x	BniB03g000970.2N.1				x	x	BniB03g001440.1C2.1	0	0	0			BniB03g000910.1N.1
374	A	AT1G04610	BniB06g046240.2N.1	BniB02g001900.2N.1	x				BniB06g050320.1C2.1	BniB02g002150.1C2.1	x	0	0	0	BniB06g040420.1N.1	BniB02g002010.1N.1
375	A	AT1G04620	BniB06g046230.2N.1	x	x				BniB06g050330.1C2.1	x	x	0	0	0	BniB06g040410.1N.1
376	A	AT1G04625	x	x	x				x	x	x	0	0	0
377	A	AT1G04630	BniB06g046220.2N.1	x	BniB03g000980.2N.1				BniB06g050340.1C2.1	x	BniB03g001450.1C2.1	0	0	0	BniB06g040400.1N.1		BniB03g000920.1N.1
378	A	AT1G04635	x	x	x				BniB06g050350.1C2.1	x	x	0	0	0	BniB06g040390.1N.1
379	A	AT1G04640	BniB06g046200.2N.1	x	x				BniB06g050360.1C2.1	x	x	0	0	0	BniB06g040380.1N.1
380	A	AT1G04645	x	x	BniB03g001000.2N.1				x	x	BniB03g001460.1C2.1	0	0	0			BniB03g000940.1N.1
381	A	AT1G04650	BniB06g046190.2N.1	x	x				BniB06g050370.1C2.1	x	x	0	0	0	BniB06g040370.1N.1
382	A	AT1G04660	x	BniB02g001920.2N.1	BniB03g001010.2N.1				x	BniB02g002160.1C2.1	x	0	0	0		BniB02g002030.1N.1	BniB03g000950.1N.1
383	A	AT1G04670	BniB06g046170.2N.1	BniB02g001930.2N.1	x				BniB06g050380.1C2.1	BniB02g002170.1C2.1	x	0	0	0	BniB06g040350.1N.1	BniB02g002040.1N.1
384	A	AT1G04680	BniB06g046160.2N.1	BniB02g001940.2N.1	BniB03g001020.2N.1				BniB06g050390.1C2.1	BniB02g002180.1C2.1	BniB03g001470.1C2.1	0	0	0	BniB06g040340.1N.1	BniB02g002050.1N.1	BniB03g000960.1N.1
385	A	AT1G04684	x	x	x				x	x	x	0	0	0
386	A	AT1G04690	BniB06g046150.2N.1	x	BniB03g001030.2N.1				BniB06g050400.1C2.1	x	BniB03g001480.1C2.1	0	0	0	BniB06g040330.1N.1		BniB03g000970.1N.1
387	A	AT1G04700	BniB06g046140.2N.1	x	x				x	x	x	0	0	0	BniB06g040320.1N.1
388	A	AT1G04710	x	x	BniB03g001050.2N.1				x	x	BniB03g001510.1C2.1	0	0	0			BniB03g000990.1N.1
389	A	AT1G04730	BniB06g046130.2N.1	x	x				BniB06g050420.1C2.1	x	x	0	0	0	BniB06g040310.1N.1
390	A	AT1G04750	BniB06g046120.2N.1	x	BniB03g001060.2N.1				x	x	BniB03g001520.1C2.1	0	0	0	BniB06g040300.1N.1		BniB03g001000.1N.1	BniB06g023610.1N.1
391	A	AT1G04760	x	BniB02g001970.2N.1	x				BniB06g050430.1C2.1	BniB02g002210.1C2.1	x	0	0	0		BniB02g002070.1N.1
392	A	AT1G04770	BniB06g046090.2N.1	x	BniB03g001070.2N.1				BniB06g050440.1C2.1	x	BniB03g001530.1C2.1	0	0	0	BniB06g040280.1N.1		BniB03g001010.1N.1
393	A	AT1G04778	x	x	x				x	x	x	0	0	0
394	A	AT1G04780	BniB06g046070.2N.1	x	x				BniB06g050460.1C2.1	x	BniB03g001540.1C2.1	0	0	0	BniB06g040250.1N.1
395	A	AT1G04790	BniB06g046060.2N.1	x	x				BniB06g050480.1C2.1	x	x	0	0	0	BniB06g040240.1N.1
396	A	AT1G04800	x	x	x				x	x	x	0	0	0
397	A	AT1G04810	x	x	x				x	x	x	0	0	0
398	A	AT1G04820	x	x	x				x	x	x	0	0	0
399	A	AT1G04830	BniB06g045900.2N.1	x	BniB03g001080.2N.1				BniB06p000258.1C2.1	x	BniB03g001550.1C2.1	0	0	0	BniB06g040140.1N.1		BniB03g001020.1N.1
400	A	AT1G04840	BniB06g045890.2N.1	x	x				BniB06g050610.1C2.1	x	x	0	0	0	BniB06g040130.1N.1
401	A	AT1G04850	x	x	BniB03g001090.2N.1				x	x	BniB03g001560.1C2.1	0	0	0			BniB03g001030.1N.1
402	A	AT1G04860	x	BniB02g001980.2N.1	BniB03g001100.2N.1				x	BniB02g002220.1C2.1	BniB03g001570.1C2.1	0	0	0		BniB02g002080.1N.1	BniB03g001040.1N.1
403	A	AT1G04870	x	x	x				x	x	x	0	0	0
404	A	AT1G04880	BniB06g045880.2N.1	BniB02g001990.2N.1	BniB03g001110.2N.1				BniB06g050620.1C2.1	BniB02g002230.1C2.1	BniB03g001590.1C2.1	0	0	0	BniB06g040120.1N.1	BniB02g002090.1N.1	BniB03g001050.1N.1
405	A	AT1G04890	BniB06g045870.2N.1	x	x				BniB06g050630.1C2.1	x	x	0	0	0	BniB06g040110.1N.1
406	A	AT1G04900	BniB06g045850.2N.1	x	x				BniB06g050640.1C2.1	x	x	0	0	0	BniB06g040080.1N.1
407	A	AT1G04910	BniB06g045840.2N.1	BniB02g002000.2N.1	x				BniB06g050650.1C2.1	BniB02g002250.1C2.1	x	0	0	0	BniB06g040070.1N.1	BniB02g002100.1N.1
408	A	AT1G04920	BniB06g045830.2N.1	x	x				BniB06g050670.1C2.1	x	x	0	BniB06g050660.1C2.1	0	BniB06g040060.1N.1
409	A	AT1G04930	BniB06g045820.2N.1	x	x				BniB06g050680.1C2.1	x	x	0	0	0	BniB06g040050.1N.1
410	A	AT1G04940	BniB06g045810.2N.1	x	x				x	x	x	0	0	0	BniB06g040040.1N.1
411	A	AT1G04945	x	BniB02g002070.2N.1	BniB03g001140.2N.1				BniB06g050690.1C2.1	BniB02g002280.1C2.1	x	0	0	0		BniB02g002170.1N.1	BniB03g001080.1N.1
412	A	AT1G04950	BniB06g045800.2N.1	x	BniB03g001150.2N.1				x	x	BniB03g001620.1C2.1	0	0	0	BniB06g040030.1N.1		BniB03g001090.1N.1
413	A	AT1G04960	BniB06g045790.2N.1	x	x				BniB06g050710.1C2.1	x	x	0	0	0	BniB06g040020.1N.1
414	A	AT1G04970	BniB06g045770.2N.1	x	x				BniB06g050740.1C2.1	x	x	0	0	0	BniB06g040000.1N.1
415	A	AT1G04980	BniB06g045750.2N.1	x	x				BniB06g050750.1C2.1	x	x	0	0	0	BniB06g039990.1N.1
416	A	AT1G04985	x	x	BniB03g001160.2N.1				x	x	BniB03g001630.1C2.1	0	0	0			BniB03g001100.1N.1
417	A	AT1G04990	BniB06g045730.2N.1	x	BniB03g001170.2N.1				BniB06g050780.1C2.1	x	BniB03g001640.1C2.1	0	0	0	BniB06g039980.1N.1		BniB03g001110.1N.1
418	A	AT1G05000	BniB06g045700.2N.1	x	x				BniB06g050810.1C2.1	x	x	0	0	0	BniB06g039950.1N.1
419	A	AT1G05010	BniB06g045690.2N.1	x	x				BniB06g050820.1C2.1	x	x	0	0	0	BniB06g039940.1N.1
420	A	AT1G05020	BniB06g045680.2N.1	x	BniB03g001180.2N.1				BniB06g050830.1C2.1	x	BniB03g001650.1C2.1	0	0	0	BniB06g039930.1N.1		BniB03g001120.1N.1
421	A	AT1G05030	x	x	x				x	x	x	0	0	0
422	A	AT1G05040	BniB06g045650.2N.1	x	x				BniB06g050840.1C2.1	x	x	0	0	0	BniB06g039900.1N.1
423	A	AT1G05055	BniB06g045640.2N.1	x	BniB03g001200.2N.1	BniB06g045630.2N.1			BniB06g050850.1C2.1	x	BniB03g001670.1C2.1	0	0	0	BniB06g039890.1N.1		BniB03g001140.1N.1	BniB06g039880.1N.1
424	A	AT1G05060	x	x	x	x			x	x	x	0	0	0
425	A	AT1G05065	BniB06g045610.2N.1	BniB02g002140.2N.1	x	x			BniB06g050870.1C2.1	BniB02g002340.1C2.1	x	0	0	0	BniB06g039860.1N.1	BniB02g002240.1N.1
426	A	AT1G05070	BniB06g045600.2N.1	x	x	x			BniB06g050880.1C2.1	x	x	0	0	0	BniB06g039850.1N.1
427	A	AT1G05080	x	x	x	x			x	x	x	0	0	0
428	A	AT1G05085	x	x	x	x			x	x	x	0	0	0
429	A	AT1G05090	BniB06g045590.2N.1	x	BniB03g001210.2N.1	x			BniB06g050890.1C2.1	x	BniB03g001680.1C2.1	0	0	0	BniB06g039840.1N.1		BniB03g001160.1N.1
430	A	AT1G05100	BniB06g045580.2N.1	x	x	x			BniB06g050900.1C2.1	x	x	0	0	0	BniB06g039830.1N.1
431	A	AT1G05120	BniB06g045570.2N.1	x	BniB03g001220.2N.1	BniB06g045550.2N.1			BniB06g050910.1C2.1	x	BniB03g001690.1C2.1	0	0	0	BniB06g039820.1N.1		BniB03g001170.1N.1	BniB06g039800.1N.1
432	A	AT1G05136	x	x	x	x			x	x	x	0	0	0
433	A	AT1G05140	BniB06g045560.2N.1	x	x	x			BniB06g050920.1C2.1	x	x	0	0	0	BniB06g039810.1N.1
434	A	AT1G05150	BniB06g045540.2N.1	x	BniB03g001250.2N.1	x			x	x	BniB03g001700.1C2.1	0	0	0	BniB06g039790.1N.1		BniB03g001200.1N.1
435	A	AT1G05160	BniB06g045530.2N.1	x	x	x			BniB06g050930.1C2.1	x	x	0	0	0	BniB06g039780.1N.1
436	A	AT1G05170	BniB06g045520.2N.1	x	x	x			BniB06g050940.1C2.1	x	x	0	0	0	BniB06g039770.1N.1			BniB06g023320.1N.1
437	A	AT1G05180	BniB06g045510.2N.1	BniB02g002160.2N.1	BniB03g001260.2N.1	x			BniB06g050950.1C2.1	BniB02g002350.1C2.1	BniB03g001710.1C2.1	0	0	0	BniB06g039760.1N.1	BniB02g002260.1N.1	BniB03g001210.1N.1	BniB02g002270.1N.1
438	A	AT1G05190	BniB06g045500.2N.1	x	x	x			BniB06g050960.1C2.1	BniB02g002360.1C2.1	x	0	0	0	BniB06g039750.1N.1
439	A	AT1G05200	BniB06g045490.2N.1	BniB02g002180.2N.1	x	x			BniB06g050970.1C2.1	BniB02g002370.1C2.1	x	0	0	0	BniB06g039740.1N.1	BniB02g002280.1N.1
440	A	AT1G05205	BniB06g045480.2N.1	BniB02g002190.2N.1	x	x			BniB06g050980.1C2.1	BniB02g002380.1C2.1	x	0	0	0	BniB06g039730.1N.1	BniB02g002290.1N.1
441	A	AT1G05210	BniB06g045470.2N.1	x	x	x			x	x	x	0	0	0	BniB06g039720.1N.1
442	A	AT1G05220	x	x	BniB03g001270.2N.1	x			BniB06g050990.1C2.1	x	BniB03g001720.1C2.1	0	0	0			BniB03g001220.1N.1
443	A	AT1G05230	BniB06g045460.2N.1	BniB02g002200.2N.1	x	x			BniB06g051000.1C2.1	BniB02g002390.1C2.1	x	0	0	0	BniB06g039710.1N.1	BniB02g002300.1N.1
444	A	AT1G05240	BniB06g045450.2N.1	BniB02g002220.2N.1	BniB03g001280.2N.1	x			BniB06g051010.1C2.1	BniB02g002400.1C2.1	BniB03g001730.1C2.1	0	0	0	BniB06g039700.1N.1	BniB02g002320.1N.1	BniB03g001230.1N.1	BniB02g002310.1N.1
445	A	AT1G05250	BniB06g045440.2N.1	BniB02g002230.2N.1	x	x			BniB06g051050.1C2.1	BniB02g002410.1C2.1	x	0	0	0	BniB06g039690.1N.1	BniB02g002330.1N.1
446	A	AT1G05260	BniB06g045430.2N.1	BniB02g002240.2N.1	BniB03g001290.2N.1	x			BniB06g051070.1C2.1	BniB02g002420.1C2.1	BniB03g001740.1C2.1	0	BniB06g051060.1C2.1	0	BniB06g039680.1N.1	BniB02g002340.1N.1	BniB03g001240.1N.1
447	A	AT1G05270	x	BniB02g002250.2N.1	BniB03g001300.2N.1	x			x	BniB02g002440.1C2.1	BniB03g001750.1C2.1	BniB02g002430.1C2.1	x	0		BniB02g002360.1N.1	BniB03g001250.1N.1	BniB02g002350.1N.1
448	A	AT1G05280	BniB06g045400.2N.1	BniB02g002260.2N.1	BniB03g001320.2N.1	BniB06g045390.2N.1			BniB06g051100.1C2.1	BniB02g002450.1C2.1	BniB03g001780.1C2.1	0	BniB06g051110.1C2.1	0	BniB06g039660.1N.1	BniB02g002370.1N.1	BniB03g001270.1N.1	BniB06g039650.1N.1
449	A	AT1G05290	BniB06g045380.2N.1	BniB02g002270.2N.1	x	x			BniB06g051120.1C2.1	BniB02g002460.1C2.1	x	0	x	0	BniB06g039640.1N.1	BniB02g002380.1N.1
450	A	AT1G05291	BniB06g045330.2N.1	x	x	BniB06g045300.2N.1			BniB06g051150.1C2.1	x	x	0	BniB06g051170.1C2.1	BniS00282g030.1C2.1	BniB06g039590.1N.1			BniB06g039570.1N.1
451	A	AT1G05300	BniB06g045290.2N.1	x	x	x			BniB06g051180.1C2.1	x	x	0	x	BniS00282g040.1C2.1	BniB06g039560.1N.1
452	A	AT1G05310	BniB06g045280.2N.1	BniB02g002290.2N.1	x	BniB06g045240.2N.1			BniB06g051190.1C2.1	BniB02g002480.1C2.1	x	0	x	BniS00282g060.1C2.1	BniB06g039550.1N.1	BniB02g002400.1N.1		BniB06g039520.1N.1
453	A	AT1G05320	BniB06g045230.2N.1	BniB02g002310.2N.1	x	x			BniB06g051200.1C2.1	BniB02g002490.1C2.1	x	0	x	BniS00282g070.1C2.1	BniB06g039510.1N.1	BniB02g002420.1N.1		BniB02g002430.1N.1
454	A	AT1G05330	BniB06g045220.2N.1	x	x	x			BniB06g051210.1C2.1	x	x	0	x	BniS00282g080.1C2.1	BniB06g039500.1N.1
455	A	AT1G05340	BniB06g045210.2N.1	x	x	x			x	x	x	0	x	BniS00282g090.1C2.1	BniB06g039490.1N.1
456	A	AT1G05350	BniB06g045200.2N.1	BniB02g002320.2N.1	x	x			BniB06g051230.1C2.1	BniB02g002500.1C2.1	x	0	x	0	BniB06g039480.1N.1	BniB02g002440.1N.1
457	A	AT1G05360	x	BniB02g002330.2N.1	x	x			x	BniB02g002510.1C2.1	x	0	x	0		BniB02g002450.1N.1
458	A	AT1G05370	BniB06g045190.2N.1	BniB02g002340.2N.1	x	x			BniB06g051240.1C2.1	BniB02g002520.1C2.1	x	0	x	0	BniB06g039470.1N.1	BniB02g002460.1N.1
459	A	AT1G05380	BniB06g045180.2N.1	x	x	x			BniB06g051250.1C2.1	x	x	0	x	0	BniB06g039460.1N.1
460	A	AT1G05385	BniB06g045170.2N.1	x	x	x			BniB06g051260.1C2.1	x	x	0	x	0	BniB06g039450.1N.1
461	A	AT1G05400	x	x	x	x			x	x	x	0	x	0
462	A	AT1G05410	BniB06g045140.2N.1	x	x	x			BniB06g051430.1C2.1	x	x	0	x	0				BniB06g039420.1N.1
463	A	AT1G05420	BniB06g045150.2N.1	BniB02g002350.2N.1	x	x			BniB06g051460.1C2.1	BniB02g002530.1C2.1	x	0	x	0	BniB06g039430.1N.1	BniB02g002470.1N.1
464	A	AT1G05430	BniB06g045130.2N.1	x	x	x			BniB06g051480.1C2.1	x	x	0	BniB06g051310.1C2.1	0	BniB06g039410.1N.1
465	A	AT1G05440	BniB06g045120.2N.1	BniB02g002360.2N.1	x	x			BniB06g051490.1C2.1	BniB02g002540.1C2.1	x	0	BniB06g051320.1C2.1	0	BniB06g039400.1N.1	BniB02g002480.1N.1
466	A	AT1G05450	BniB06g045100.2N.1	BniB02g002370.2N.1	x	x			BniB06g051520.1C2.1	BniB02g002550.1C2.1	x	0	BniB06g051340.1C2.1	0	BniB06g039380.1N.1	BniB02g002490.1N.1
467	A	AT1G05460	BniB06g045090.2N.1	x	x	x			BniB06g051530.1C2.1	x	x	0	BniB06g051350.1C2.1	0	BniB06g039370.1N.1
468	A	AT1G05470	BniB06g045080.2N.1	x	BniB03g001330.2N.1	x			BniB06g051540.1C2.1	x	BniB03g001790.1C2.1	0	BniB06g051360.1C2.1	0	BniB06g039360.1N.1		BniB03g001280.1N.1
469	A	AT1G05490	BniB06g045070.2N.1	x	x	BniB06g045050.2N.1			BniB06g051560.1C2.1	x	x	0	BniB06g051550.1C2.1	0	BniB06g039350.1N.1			BniB06g039320.1N.1
470	A	AT1G05500	BniB06g045040.2N.1	x	BniB03g001340.2N.1	x			BniB06g051570.1C2.1	x	BniB03g001800.1C2.1	0	x	0	BniB06g039310.1N.1		BniB03g001300.1N.1
471	A	AT1G05510	BniB06g045030.2N.1	BniB02g002380.2N.1	x	x			BniB06g051580.1C2.1	BniB02g002560.1C2.1	x	0	x	0	BniB06g039300.1N.1	BniB02g002500.1N.1
472	A	AT1G05520	x	BniB02g002390.2N.1	BniB03g001360.2N.1	x			x	BniB02g002570.1C2.1	BniB03g001810.1C2.1	0	x	0		BniB02g002510.1N.1	BniB03g001320.1N.1	BniB06g022930.1N.1
473	A	AT1G05530	x	x	x	x			BniB06g051590.1C2.1	BniB02g002580.1C2.1	x	0	x	0
474	A	AT1G05540	x	x	BniB03g001390.2N.1	x			x	x	BniB03g001840.1C2.1	0	x	0			BniB03g001350.1N.1
475	A	AT1G05550	x	x	BniB03g001400.2N.1	x			x	x	BniB03g001850.1C2.1	0	x	0			BniB03g001370.1N.1
476	A	AT1G05560	BniB06g045020.2N.1	BniB02g002400.2N.1	x	x			BniB06g051650.1C2.1	BniB02g002590.1C2.1	x	0	x	0	BniB06g039290.1N.1	BniB02g002520.1N.1
477	A	AT1G05570	BniB06g045010.2N.1	x	x	x			BniB06g051660.1C2.1	x	x	0	BniB06g051600.1C2.1	0	BniB06g039280.1N.1
478	A	AT1G05575	BniB06g045000.2N.1	x	x	x			BniB06g051680.1C2.1	x	x	0	BniB06g051610.1C2.1	0	BniB06g039270.1N.1			BniB06g022850.1N.1
479	A	AT1G05577	BniB06g044990.2N.1	BniB02g002410.2N.1	x	x			BniB06g051690.1C2.1	BniB02g002620.1C2.1	x	0	BniB06g051620.1C2.1	0	BniB06g039260.1N.1	BniB02g002530.1N.1
480	A	AT1G05580	BniB06g044970.2N.1	x	x	x			BniB06g051710.1C2.1	x	x	0	x	0	BniB06g039250.1N.1
481	A	AT1G05590	x	BniB02g002420.2N.1	x	x			x	BniB02g002630.1C2.1	x	0	x	0		BniB02g002540.1N.1
482	A	AT1G05600	BniB06g044960.2N.1	x	x	x			BniB06g051720.1C2.1	x	x	0	x	0	BniB06g039240.1N.1
483	A	AT1G05610	BniB06g044950.2N.1	x	x	x			BniB06g051730.1C2.1	x	x	0	x	0	BniB06g039230.1N.1
484	A	AT1G05615	x	x	x	x			x	x	x	0	x	0
485	A	AT1G05620	x	BniB02g002440.2N.1	BniB03g001420.2N.1	x			x	BniB02g002650.1C2.1	BniB03g001860.1C2.1	0	x	0		BniB02g002560.1N.1	BniB03g001390.1N.1
486	A	AT1G05630	BniB06g044930.2N.1	BniB02g002460.2N.1	BniB03g001430.2N.1	x			BniB06g051750.1C2.1	BniB02g002660.1C2.1	BniB03g001870.1C2.1	0	x	0	BniB06g039210.1N.1	BniB02g002580.1N.1	BniB03g001400.1N.1
487	A	AT1G05640	x	x	BniB03g001440.2N.1	x			x	x	BniB03g001880.1C2.1	0	x	0			BniB03g001410.1N.1
488	A	AT1G05650	BniB06g044920.2N.1	x	BniB03g001450.2N.1	x			BniB06g051760.1C2.1	x	BniB03g001890.1C2.1	0	x	0	BniB06g039200.1N.1		BniB03g001420.1N.1
489	A	AT1G05660	x	x	BniB03g001460.2N.1	x			x	x	BniB03g001900.1C2.1	0	x	0			BniB03g001430.1N.1
490	A	AT1G05670	BniB06g044910.2N.1	x	x	x			BniB06g051770.1C2.1	x	x	0	x	0	BniB06g039190.1N.1
491	A	AT1G05675	x	x	x	x			BniB06g051780.1C2.1	x	x	0	x	0
492	A	AT1G05680	x	x	BniB03g001470.2N.1	x			BniB06g051790.1C2.1	x	BniB03g001910.1C2.1	0	x	0			BniB03g001440.1N.1
493	A	AT1G05690	BniB06g044770.2N.1	x	BniB03g001480.2N.1	BniB06g044900.2N.1			x	x	BniB03g001920.1C2.1	0	x	0	BniB06g039180.1N.1		BniB03g001450.1N.1	BniB06g039110.1N.1
494	A	AT1G05700	BniB06g044760.2N.1	x	BniB03g001490.2N.1	x			BniB06g051800.1C2.1	x	BniB03g001930.1C2.1	0	x	0	BniB06g039100.1N.1		BniB03g001460.1N.1	BniB06g039090.1N.1
495	A	AT1G05710	x	x	BniB03g001500.2N.1	x			BniB06g051830.1C2.1	x	BniB03g001940.1C2.1	0	x	0			BniB03g001470.1N.1
496	A	AT1G05720	x	BniB02g002480.2N.1	BniB03g001510.2N.1	x			x	BniB02g002680.1C2.1	BniB03g001950.1C2.1	0	x	0		BniB02g002600.1N.1	BniB03g001480.1N.1
497	A	AT1G05730	x	BniB02g002500.2N.1	x				x	BniB02g002690.1C2.1	x	0	x	0
498	A	AT1G05740	x	BniB02g002490.2N.1	x				x	BniB02g002700.1C2.1	x	0	x	0		BniB02g002610.1N.1
499	A	AT1G05750	x	x	BniB03g001520.2N.1				x	x	BniB03g001960.1C2.1	0	x	0			BniB03g001490.1N.1
500	A	AT1G05760	BniB06g044740.2N.1	x	x				x	x	x	0	x	0	BniB06g039080.1N.1
501	A	AT1G05770	x	x	x				BniB06g051840.1C2.1	x	x	0	x	0
502	A	AT1G05780	x	x	x				x	x	x	0	x	0
503	A	AT1G05785	BniB06g044730.2N.1	x	x				x	x	x	0	x	0	BniB06g039070.1N.1
504	A	AT1G05790	BniB06g044720.2N.1	x	BniB03g001530.2N.1				BniB06g051850.1C2.1	x	BniB03g001970.1C2.1	0	BniB06g051870.1C2.1	0	BniB06g039060.1N.1		BniB03g001500.1N.1
505	A	AT1G05800	BniB06g044710.2N.1	x	x				BniB06g051860.1C2.1	x	x	0	BniB06g049380.1C2.1	0	BniB06g039050.1N.1
506	A	AT1G05805	BniB06g044700.2N.1	x	x				BniB06g049370.1C2.1	x	x	0	BniB06g049480.1C2.1	0	BniB06g039040.1N.1
507	A	AT1G05810	x	BniB02g002520.2N.1	x				x	BniB02g002720.1C2.1	x	0	x	0		BniB02g002630.1N.1
508	A	AT1G05820	x	x	BniB03g001540.2N.1				x	x	BniB03g001980.1C2.1	0	x	0			BniB03g001510.1N.1
509	A	AT1G05830	x	BniB02g002530.2N.1	x				x	BniB02g002730.1C2.1	x	0	x	0		BniB02g002640.1N.1
510	A	AT1G05835	x	BniB02g002540.2N.1	BniB03g001550.2N.1				x	BniB02g002740.1C2.1	BniB03g001990.1C2.1	0	x	0			BniB03g001520.1N.1
511	A	AT1G05840	BniB06g044690.2N.1	BniB02g002550.2N.1	x				BniB06g049350.1C2.1	BniB02g002750.1C2.1	x	0	BniB06g049470.1C2.1	0	BniB06g039030.1N.1	BniB02g002650.1N.1
512	A	AT1G05850	BniB06g044680.2N.1	x	BniB03g001560.2N.1				BniB06g049330.1C2.1	x	BniB03g002000.1C2.1	0	BniB06g049450.1C2.1	0	BniB06g039020.1N.1		BniB03g001530.1N.1
513	A	AT1G05860	BniB06g044670.2N.1	x	BniB03g001570.2N.1				BniB06g049320.1C2.1	x	BniB03g002010.1C2.1	0	x	0	BniB06g039010.1N.1		BniB03g001540.1N.1	BniB06g022410.1N.1
514	A	AT1G05870	BniB06g044660.2N.1	BniB02g002560.2N.1	x				BniB06g049310.1C2.1	BniB02g002760.1C2.1	x	0	BniB06g049440.1C2.1	0	BniB06g039000.1N.1	BniB02g002660.1N.1
515	A	AT1G05880	BniB06g044620.2N.1	x	x				BniB06g049290.1C2.1	x	x	0	BniB06g049410.1C2.1	0	BniB06g038950.1N.1
516	A	AT1G05890	BniB06g044600.2N.1	x	BniB03g001580.2N.1				BniB06g049280.1C2.1	x	BniB03g002020.1C2.1	0	x	0	BniB06g038930.1N.1		BniB03g001550.1N.1
517	A	AT1G05894	x	x	BniB03g001590.2N.1				x	x	BniB03g002030.1C2.1	0	x	0			BniB03g001560.1N.1
518	A	AT1G05900	x	BniB02g002570.2N.1	x				x	BniB02g002770.1C2.1	x	0	x	0		BniB02g002670.1N.1
519	A	AT1G05910	BniB06g044580.2N.1	BniB02g002580.2N.1	x				BniB06g049270.1C2.1	BniB02g002780.1C2.1	x	0	x	0	BniB06g038910.1N.1	BniB02g002680.1N.1
520	A	AT1G05920	BniB06g044570.2N.1	x	x				BniB06g049260.1C2.1	x	x	0	x	0	BniB06g038900.1N.1
521	A	AT1G05925	x	x	x				x	x	x	0	x	0
522	A	AT1G05930	x	x	x				x	x	x	0	x	0
523	A	AT1G05940	x	x	x				x	x	x	0	x	0
524	A	AT1G05950	x	x	x				x	BniB02g002800.1C2.1	x	BniB02g002790.1C2.1	x	0
525	A	AT1G05960	BniB06g044560.2N.1	BniB02g002590.2N.1	BniB03g001600.2N.1				BniB06g049250.1C2.1	BniB02g002920.1C2.1	BniB03g002040.1C2.1	x	x	0	BniB06g038890.1N.1	BniB02g002690.1N.1	BniB03g001570.1N.1
526	A	AT1G05970	BniB06g044550.2N.1	x	x				BniB06g049240.1C2.1	x	x	x	x	0	BniB06g038880.1N.1
527	A	AT1G05990	x	BniB02g002620.2N.1	BniB03g001610.2N.1				x	BniB02g002930.1C2.1	BniB03g002050.1C2.1	BniB02g002820.1C2.1	x	0		BniB02g002720.1N.1	BniB03g001580.1N.1	BniB02g002700.1N.1
528	A	AT1G06000	x	BniB02g002650.2N.1	x	BniB02g002610.2N.1			x	BniB02g002960.1C2.1	x	BniB02g002840.1C2.1	x	0		BniB02g002760.1N.1		BniB02g002710.1N.1
529	A	AT1G06010	x	BniB02g002660.2N.1	x				x	BniB02g002970.1C2.1	x	BniB02g002850.1C2.1	x	0		BniB02g002770.1N.1
530	A	AT1G06020	BniB06g044540.2N.1	x	x				BniB06g049230.1C2.1	x	x	x	x	0	BniB06g038870.1N.1
531	A	AT1G06030	x	BniB02g002670.2N.1	BniB03g001620.2N.1				x	BniB02g002980.1C2.1	BniB03g002060.1C2.1	BniB02g002860.1C2.1	x	0		BniB02g002780.1N.1	BniB03g001590.1N.1
532	A	AT1G06040	BniB06g044530.2N.1	BniB02g002680.2N.1	BniB03g001630.2N.1				BniB06g049220.1C2.1	BniB02g002990.1C2.1	BniB03g002070.1C2.1	BniB02g002870.1C2.1	x	0	BniB06g038860.1N.1	BniB02g002790.1N.1	BniB03g001600.1N.1
533	A	AT1G06050	BniB06g044520.2N.1	x	x				BniB06g049210.1C2.1	x	x	x	x	0	BniB06g038850.1N.1
534	A	AT1G06060	BniB06g044510.2N.1	x	BniB03g001640.2N.1				BniB06g049200.1C2.1	x	BniB03g002080.1C2.1	x	x	0	BniB06g038840.1N.1		BniB03g001610.1N.1
535	A	AT1G06070	BniB06g044500.2N.1	x	BniB03g001650.2N.1				BniB06g049190.1C2.1	x	BniB03g002090.1C2.1	x	x	0	BniB06g038830.1N.1		BniB03g001620.1N.1
536	A	AT1G06080	BniB06g044490.2N.1	x	BniB03g001660.2N.1				BniB06g049180.1C2.1	BniB02g003010.1C2.1	BniB03g002100.1C2.1	x	x	0	BniB06g038820.1N.1		BniB03g001630.1N.1
537	A	AT1G06090	BniB06g044480.2N.1	BniB02g002690.2N.1	x				BniB06g049170.1C2.1	BniB02g003020.1C2.1	x	x	x	0	BniB06g038810.1N.1	BniB02g002800.1N.1
538	A	AT1G06100	x	BniB02g002700.2N.1	x				x	BniB02g003030.1C2.1	x	x	x	0		BniB02g002810.1N.1
539	A	AT1G06110	BniB06g044470.2N.1	x	BniB03g001670.2N.1				BniB06g049150.1C2.1	x	BniB03g002110.1C2.1	x	BniB06g049160.1C2.1	0	BniB06g038800.1N.1		BniB03g001640.1N.1
540	A	AT1G06120	x	BniB02g002710.2N.1	x				x	BniB02g003060.1C2.1	x	x	x	0		BniB02g002820.1N.1
541	A	AT1G06130	x	BniB02g002720.2N.1	x				x	BniB02g003070.1C2.1	x	x	x	0		BniB02g002830.1N.1
542	A	AT1G06135	x	x	x				x	x	x	x	x	0
543	A	AT1G06137	BniB06g044460.2N.1	BniB02g002730.2N.1	x				BniB06g049140.1C2.1	BniB02g003080.1C2.1	x	x	x	0	BniB06g038790.1N.1	BniB02g002840.1N.1
544	A	AT1G06140	BniB06g044420.2N.1	x	x				BniB06g049100.1C2.1	x	x	x	x	0	BniB06g038740.1N.1
545	A	AT1G06148	x	x	x				x	x	x	x	x	0
546	A	AT1G06149	x	x	x				x	x	x	x	x	0
547	A	AT1G06150	BniB06g044410.2N.1	BniB02g002740.2N.1	x				BniB06g049090.1C2.1	BniB02g003090.1C2.1	x	x	x	0	BniB06g038730.1N.1	BniB02g002850.1N.1
548	A	AT1G06160	BniB06g044400.2N.1	BniB02g002750.2N.1	x				BniB06g049080.1C2.1	BniB02g003100.1C2.1	x	x	x	0	BniB06g038720.1N.1	BniB02g002860.1N.1
549	A	AT1G06170	BniB06g044390.2N.1	x	x				BniB06g049070.1C2.1	x	x	x	x	0	BniB06g038710.1N.1
550	A	AT1G06180	BniB06g044380.2N.1	x	x				BniB06g049060.1C2.1	x	x	x	x	0	BniB06g038700.1N.1			BniB06g022110.1N.1
551	A	AT1G06190	BniB06g044370.2N.1	x	x				BniB06g049050.1C2.1	x	x	x	x	0	BniB06g038690.1N.1
552	A	AT1G06200	BniB06g044360.2N.1	x	BniB03g001740.2N.1				BniB06g049040.1C2.1	x	BniB03g002180.1C2.1	x	x	0	BniB06g038680.1N.1		BniB03g001710.1N.1
553	A	AT1G06210	BniB06g044350.2N.1	x	x				BniB06g049030.1C2.1	x	x	x	x	0	BniB06g038670.1N.1
554	A	AT1G06220	x	BniB02g002760.2N.1	x				x	BniB02g003110.1C2.1	x	x	x	0		BniB02g002870.1N.1
555	A	AT1G06225	BniB06g044340.2N.1	x	x				BniB06g049020.1C2.1	x	x	x	x	0	BniB06g038660.1N.1
556	A	AT1G06230	BniB06g044330.2N.1	BniB02g002770.2N.1	x				BniB06g049010.1C2.1	BniB02g003120.1C2.1	x	x	x	0	BniB06g038650.1N.1	BniB02g002880.1N.1
557	A	AT1G06240	x	x	x				x	x	x	x	x	0
558	A	AT1G06250	BniB06g044320.2N.1	x	BniB03g001760.2N.1				BniB06g049000.1C2.1	x	BniB03g002200.1C2.1	x	x	0	BniB06g038640.1N.1		BniB03g001730.1N.1
559	A	AT1G06260	BniB06g044300.2N.1	x	BniB03g001770.2N.1				BniB06g048980.1C2.1	x	BniB03g002210.1C2.1	x	x	0	BniB06g038630.1N.1		BniB03g001740.1N.1
560	A	AT1G06270	BniB06g044290.2N.1	x	x				BniB06g048970.1C2.1	x	x	x	x	0	BniB06g038620.1N.1
561	A	AT1G06280	x	BniB02g002780.2N.1	BniB03g001780.2N.1				x	BniB02g003130.1C2.1	BniB03g002220.1C2.1	x	x	0		BniB02g002890.1N.1	BniB03g001750.1N.1
562	A	AT1G06290	BniB06g044280.2N.1	x	x				BniB06g048960.1C2.1	x	x	x	x	0
563	A	AT1G06310	x	x	x				BniB06g048950.1C2.1	x	x	x	BniB06g048930.1C2.1	0	BniB06g038590.1N.1
564	A	AT1G06320	x	BniB02g002800.2N.1	BniB03g001790.2N.1				x	BniB02g003150.1C2.1	BniB03g002230.1C2.1	x	x	0		BniB02g002910.1N.1	BniB03g001760.1N.1
565	A	AT1G06330	x	BniB02g002810.2N.1	x				x	BniB02g003160.1C2.1	x	x	x	0		BniB02g002920.1N.1
566	A	AT1G06340	x	BniB02g002820.2N.1	BniB03g001820.2N.1				x	BniB02g003170.1C2.1	BniB03g002240.1C2.1	x	x	0		BniB02g002930.1N.1	BniB03g001770.1N.1
567	A	AT1G06350	x	x	x				BniB06g048940.1C2.1	x	x	x	x	0	BniB06g038600.1N.1
568	A	AT1G06360	BniB06g044240.2N.1	x	BniB03g001840.2N.1				BniB06g048920.1C2.1	x	BniB03g002250.1C2.1	x	BniB06g048850.1C2.1	0	BniB06g038550.1N.1		BniB03g001790.1N.1
569	A	AT1G06380	x	BniB02g002830.2N.1	x				x	BniB02g003180.1C2.1	x	x	x	0		BniB02g002940.1N.1
570	A	AT1G06390	x	x	x				x	x	x	x	x	0
571	A	AT1G06400	x	BniB02g002840.2N.1	x				x	BniB02g003190.1C2.1	x	x	x	0		BniB02g002950.1N.1
572	A	AT1G06410	BniB06g044220.2N.1	x	BniB03g001850.2N.1				BniB06g048830.1C2.1	x	BniB03g002260.1C2.1	x	x	0	BniB06g038530.1N.1		BniB03g001800.1N.1
573	A	AT1G06420	BniB06g044200.2N.1	BniB02g002850.2N.1	x				BniB06g048810.1C2.1	BniB02g003200.1C2.1	x	x	x	0	BniB06g038510.1N.1	BniB02g002960.1N.1
574	A	AT1G06430	BniB06g044190.2N.1	BniB02g002860.2N.1	BniB03g001870.2N.1				BniB06g048800.1C2.1	BniB02g003210.1C2.1	x	x	x	0	BniB06g038500.1N.1	BniB02g002970.1N.1	BniB03g001820.1N.1
575	A	AT1G06440	BniB06g044180.2N.1	x	x				BniB06g048790.1C2.1	x	x	x	x	0	BniB06g038490.1N.1
576	A	AT1G06450	x	BniB02g002870.2N.1	x				x	BniB02g003220.1C2.1	x	x	x	0		BniB02g002980.1N.1
577	A	AT1G06460	BniB06g044170.2N.1	x	BniB03g001880.2N.1				BniB06g048780.1C2.1	x	x	x	x	0	BniB06g038480.1N.1		BniB03g001830.1N.1
578	A	AT1G06470	BniB06g044160.2N.1	x	BniB03g001890.2N.1				BniB06g048770.1C2.1	x	BniB03g002300.1C2.1	x	x	0	BniB06g038470.1N.1		BniB03g001840.1N.1
579	A	AT1G06475	BniB06g044150.2N.1	x	x				BniB06g048760.1C2.1	x	x	x	x	0	BniB06g038460.1N.1
580	A	AT1G06490	BniB06g044140.2N.1	BniB02g002890.2N.1	x				BniB06g048750.1C2.1	BniB02g003250.1C2.1	x	BniB02g003240.1C2.1	x	0	BniB06g038450.1N.1	BniB02g002990.1N.1
581	A	AT1G06500	x	BniB02g002900.2N.1	x				x	BniB02g003260.1C2.1	x	0	x	0		BniB02g003000.1N.1
582	A	AT1G06510	BniB06g044120.2N.1	x	x				BniB06g048730.1C2.1	x	x	0	x	0	BniB06g038430.1N.1
583	A	AT1G06515	BniB06g044130.2N.1	BniB02g002910.2N.1	x				BniB06g048740.1C2.1	x	x	0	x	0	BniB06g038440.1N.1	BniB02g003010.1N.1
584	A	AT1G06520	BniB06g044110.2N.1	x	x				BniB06g048720.1C2.1	x	x	0	x	0	BniB06g038420.1N.1
585	A	AT1G06530	BniB06g044100.2N.1	x	x				BniB06g048710.1C2.1	x	x	0	x	0	BniB06g038410.1N.1
586	A	AT1G06540	BniB06g044090.2N.1	x	x				BniB06g048700.1C2.1	x	x	0	x	0	BniB06g038400.1N.1
587	A	AT1G06550	x	x	BniB03g001910.2N.1				x	x	BniB03g002320.1C2.1	0	x	0			BniB03g001860.1N.1
588	A	AT1G06560	BniB06g044070.2N.1	x	BniB03g001920.2N.1				BniB06g048690.1C2.1	x	BniB03g002330.1C2.1	0	x	0	BniB06g038380.1N.1		BniB03g001870.1N.1
589	A	AT1G06570	BniB06g044060.2N.1	BniB02g002920.2N.1	x				BniB06g048680.1C2.1	BniB02g003270.1C2.1	x	0	x	0	BniB06g038370.1N.1	BniB02g003020.1N.1
590	A	AT1G06580	x	BniB02g002930.2N.1	x				x	BniB02g003280.1C2.1	x	0	x	0		BniB02g003030.1N.1
591	A	AT1G06590	BniB06g044050.2N.1	BniB02g002940.2N.1	x				BniB06g048670.1C2.1	BniB02g003290.1C2.1	x	0	x	0	BniB06g038360.1N.1	BniB02g003040.1N.1
592	A	AT1G06620	BniB06g044040.2N.1	x	x				x	x	x	0	x	0	BniB06g038350.1N.1
593	A	AT1G06630	x	x	x				x	x	x	0	x	0
594	A	AT1G06640	BniB06g044000.2N.1	x	x				x	x	x	0	x	0	BniB06g038310.1N.1
595	A	AT1G06645	BniB06g043990.2N.1	x	x				x	x	x	0	BniB06g048460.1C2.1	0	BniB06g038300.1N.1
596	A	AT1G06650	x	BniB02g002950.2N.1	x				x	x	x	0	x	0		BniB02g003050.1N.1
597	A	AT1G06660	BniB06g043980.2N.1	x	BniB03g001930.2N.1				BniB06g048640.1C2.1	x	BniB03g002340.1C2.1	0	BniB06g048450.1C2.1	0	BniB06g038290.1N.1		BniB03g001880.1N.1
598	A	AT1G06670	BniB06g043970.2N.1	x	x				BniB06g048630.1C2.1	x	x	0	BniB06g048440.1C2.1	0	BniB06g038280.1N.1
599	A	AT1G06680	BniB06g043960.2N.1	BniB02g002960.2N.1	BniB03g001940.2N.1				BniB06g048620.1C2.1	BniB02g003300.1C2.1	BniB03g002350.1C2.1	0	BniB06g048430.1C2.1	0	BniB06g038270.1N.1	BniB02g003060.1N.1	BniB03g001890.1N.1	BniB06g021590.1N.1
600	A	AT1G06690	x	x	BniB03g001950.2N.1				x	x	x	0	x	0			BniB03g001900.1N.1
601	A	AT1G06700	BniB06g043950.2N.1	BniB02g002970.2N.1	x				x	BniB02g003310.1C2.1	x	0	BniB06g048420.1C2.1	0	BniB06g038260.1N.1	BniB02g003070.1N.1
602	A	AT1G06710	BniB06g043940.2N.1	x	x				BniB06g048610.1C2.1	x	x	0	x	0	BniB06g038250.1N.1
603	A	AT1G06720	BniB06g043930.2N.1	BniB02g002980.2N.1	x				BniB06g048600.1C2.1	BniB02g003320.1C2.1	x	0	BniB06g048410.1C2.1	0	BniB06g038240.1N.1	BniB02g003080.1N.1
604	A	AT1G06730	BniB06g043920.2N.1	x	x				BniB06g048590.1C2.1	x	x	0	BniB06g048390.1C2.1	0	BniB06g038230.1N.1
605	A	AT1G06750	x	BniB02g003010.2N.1	x				x	BniB02g003330.1C2.1	x	0	x	0		BniB02g003110.1N.1
606	A	AT1G06760	BniB06g043910.2N.1	x	x				BniB06g048580.1C2.1	x	x	0	x	0	BniB06g038220.1N.1
607	A	AT1G06770	x	x	x				x	x	x	0	x	0
608	A	AT1G06780	BniB06g043900.2N.1	BniB02g003020.2N.1	x				x	BniB02g003340.1C2.1	x	0	BniB06g048370.1C2.1	0	BniB06g038210.1N.1	BniB02g003120.1N.1
609	A	AT1G06790	x	BniB02g003030.2N.1	BniB03g001960.2N.1				x	BniB02g003350.1C2.1	BniB03g002370.1C2.1	0	x	0		BniB02g003130.1N.1	BniB03g001910.1N.1
610	A	AT1G06800	BniB06g043880.2N.1	x	x				BniB06g048550.1C2.1	x	x	0	BniB06g048350.1C2.1	0	BniB06g038190.1N.1
611	A	AT1G06810	x	x	x				x	x	x	0	x	0
612	A	AT1G06820	x	BniB02g003040.2N.1	x				x	BniB02g003360.1C2.1	x	0	x	0		BniB02g003140.1N.1
613	A	AT1G06830	BniB06g043870.2N.1	BniB02g003050.2N.1	x				BniB06g048540.1C2.1	BniB02g003370.1C2.1	x	0	BniB06g048330.1C2.1	0	BniB06g038180.1N.1	BniB02g003150.1N.1
614	A	AT1G06840	BniB06g043860.2N.1	x	x				BniB06g048530.1C2.1	x	x	0	BniB06g048320.1C2.1	0	BniB06g038170.1N.1
615	A	AT1G06850	BniB06g043850.2N.1	BniB02g003060.2N.1	BniB03g001970.2N.1				BniB06g048520.1C2.1	BniB02g003380.1C2.1	BniB03g002380.1C2.1	0	BniB06g048310.1C2.1	0	BniB06g038160.1N.1	BniB02g003160.1N.1	BniB03g001920.1N.1
616	A	AT1G06870	BniB06g043840.2N.1	BniB02g003070.2N.1	x				BniB06g048510.1C2.1	BniB02g003390.1C2.1	x	0	BniB06g048300.1C2.1	0	BniB06g038150.1N.1	BniB02g003170.1N.1
617	A	AT1G06890	BniB06g043830.2N.1	BniB02g003080.2N.1	BniB03g001980.2N.1				BniB06g048500.1C2.1	x	BniB03g002390.1C2.1	0	x	0	BniB06g038140.1N.1	BniB02g003180.1N.1	BniB03g001930.1N.1
618	A	AT1G06900	BniB06g043820.2N.1	BniB02g003090.2N.1	BniB03g001990.2N.1				BniB06g048280.1C2.1	BniB02g003410.1C2.1	BniB03g002400.1C2.1	0	x	0	BniB06g038130.1N.1	BniB02g003190.1N.1	BniB03g001940.1N.1
619	A	AT1G06910	x	BniB02g003120.2N.1	x				x	BniB02g003420.1C2.1	x	0	x	0		BniB02g003210.1N.1
620	A	AT1G06920	x	BniB02g003130.2N.1	x				x	BniB02g003450.1C2.1	x	0	x	0		BniB02g003220.1N.1
621	A	AT1G06923	x	BniB02g003150.2N.1	x				x	BniB02g003460.1C2.1	x	0	x	0		BniB02g003240.1N.1
622	A	AT1G06925	x	x	x				x	x	x	0	x	0
623	A	AT1G06930	BniB06g043810.2N.1	x	x				BniB06g048270.1C2.1	x	x	0	x	0	BniB06g038120.1N.1
624	A	AT1G06950	BniB06g043800.2N.1	x	BniB03g002000.2N.1				BniB06g048260.1C2.1	x	BniB03g002410.1C2.1	0	x	0	BniB06g038110.1N.1		BniB03g001950.1N.1
625	A	AT1G06960	x	x	x				x	x	x	0	x	0
626	A	AT1G06970	x	BniB02g003160.2N.1	BniB03g002010.2N.1				x	BniB02g003470.1C2.1	BniB03g002420.1C2.1	0	x	0		BniB02g003250.1N.1	BniB03g001960.1N.1
627	A	AT1G06980	BniB06g043790.2N.1	BniB02g003170.2N.1	BniB03g002020.2N.1				BniB06g048250.1C2.1	BniB02g003480.1C2.1	BniB03g002430.1C2.1	0	x	0	BniB06g038100.1N.1	BniB02g003260.1N.1	BniB03g001970.1N.1
628	A	AT1G06990	BniB06g043780.2N.1	BniB02g003180.2N.1	x				BniB06g048240.1C2.1	BniB02g003490.1C2.1	x	0	BniB06g048230.1C2.1	0	BniB06g038090.1N.1	BniB02g003270.1N.1		BniB06g038070.1N.1
629	A	AT1G07000	BniB06g043750.2N.1	x	x				BniB06g048220.1C2.1	x	x	0	x	0	BniB06g038060.1N.1
630	A	AT1G07010	BniB06g043740.2N.1	x	x				BniB06g048210.1C2.1	x	x	0	x	0	BniB06g038050.1N.1
631	A	AT1G07020	x	x	BniB03g002030.2N.1				x	x	BniB03g002440.1C2.1	0	x	0			BniB03g001980.1N.1
632	A	AT1G07025	x	x	x				x	x	x	0	x	0
633	A	AT1G07030	BniB06g043730.2N.1	x	x				BniB06g048200.1C2.1	x	x	0	x	0	BniB06g038040.1N.1
634	A	AT1G07040	BniB06g043720.2N.1	x	x				BniB06g048190.1C2.1	x	x	0	x	0	BniB06g038030.1N.1
635	A	AT1G07050	BniB06g043710.2N.1	x	BniB03g002040.2N.1				BniB06g048170.1C2.1	x	BniB03g002450.1C2.1	0	x	0	BniB06g038020.1N.1		BniB03g001990.1N.1
636	A	AT1G07060	BniB06g043700.2N.1	x	x				BniB06g048160.1C2.1	x	x	0	x	0	BniB06g038010.1N.1
637	A	AT1G07070	x	x	x				x	x	x	0	x	0
638	A	AT1G07080	BniB06g043680.2N.1	BniB02g003190.2N.1	BniB03g002050.2N.1				BniB06g048140.1C2.1	BniB02g003500.1C2.1	BniB03g002460.1C2.1	0	x	0	BniB06g038000.1N.1	BniB02g003280.1N.1	BniB03g002000.1N.1
639	A	AT1G07090	BniB06g043670.2N.1	BniB02g003200.2N.1	x				BniB06g048130.1C2.1	BniB02g003510.1C2.1	x	0	x	0	BniB06g037990.1N.1	BniB02g003290.1N.1		BniB06g021070.1N.1
640	A	AT1G07110	BniB06g043660.2N.1	BniB02g003210.2N.1	BniB03g002060.2N.1				BniB06g048120.1C2.1	BniB02g003520.1C2.1	BniB03g002470.1C2.1	0	BniB06g048100.1C2.1	0	BniB06g037980.1N.1	BniB02g003300.1N.1	BniB03g002010.1N.1	BniB06g037960.1N.1
641	A	AT1G07120	x	x	BniB03g002070.2N.1				x	x	BniB03g002480.1C2.1	0	x	0			BniB03g002020.1N.1
642	A	AT1G07130	x	x	BniB03g002080.2N.1				x	x	BniB03g002490.1C2.1	0	x	0			BniB03g002030.1N.1
643	A	AT1G07135	BniB06g043600.2N.1	BniB02g003220.2N.1	BniB03g002090.2N.1				BniB06g048070.1C2.1	BniB02g003560.1C2.1	BniB03g002500.1C2.1	BniB02g003530.1C2.1	x	0	BniB06g037920.1N.1	BniB02g003310.1N.1	BniB03g002040.1N.1	BniB02g003330.1N.1
644	A	AT1G07140	BniB06g043580.2N.1	BniB02g003250.2N.1	BniB03g002110.2N.1				BniB06g048040.1C2.1	BniB02g003570.1C2.1	BniB03g002520.1C2.1	0	x	0	BniB06g037900.1N.1	BniB02g003340.1N.1	BniB03g002060.1N.1
645	A	AT1G07150	BniB06g043560.2N.1	x	x				BniB06g048020.1C2.1	x	x	0	x	0	BniB06g037880.1N.1
646	A	AT1G07160	BniB06g043550.2N.1	x	x				BniB06g048010.1C2.1	x	x	0	x	0	BniB06g037870.1N.1
647	A	AT1G07170	BniB06g043510.2N.1	x	x				BniB06g048000.1C2.1	x	x	0	x	0	BniB06g037830.1N.1
648	A	AT1G07175	BniB06g043500.2N.1	x	BniB03g002120.2N.1				BniB06g047990.1C2.1	x	x	0	x	0	BniB06g037820.1N.1		BniB03g002070.1N.1
649	A	AT1G07180	BniB06g043490.2N.1	x	BniB03g002130.2N.1				BniB06g047980.1C2.1	x	BniB03g002530.1C2.1	0	x	0	BniB06g037810.1N.1		BniB03g002080.1N.1
650	A	AT1G07190	x	x	x				x	x	x	0	x	0
651	A	AT1G07200	BniB06g043480.2N.1	BniB02g003260.2N.1	x				BniB06g047970.1C2.1	BniB02g003580.1C2.1	x	0	x	0	BniB06g037800.1N.1	BniB02g003350.1N.1
652	A	AT1G07210	BniB06g043470.2N.1	BniB02g003270.2N.1	x				BniB06g047960.1C2.1	BniB02g003610.1C2.1	x	0	x	0	BniB06g037790.1N.1	BniB02g003360.1N.1
653	A	AT1G07220	BniB06g043460.2N.1	BniB02g003280.2N.1	x				BniB06g047950.1C2.1	BniB02g003620.1C2.1	x	0	x	0	BniB06g037780.1N.1	BniB02g003370.1N.1
654	A	AT1G07230	BniB06g043450.2N.1	x	x				BniB06g047940.1C2.1	x	x	0	x	0	BniB06g037770.1N.1
655	A	AT1G07240	BniB06g043440.2N.1	x	x				BniB06g047930.1C2.1	x	x	0	x	0	BniB06g037760.1N.1
656	A	AT1G07250	BniB06g043430.2N.1	BniB02g003290.2N.1	x				BniB06g047920.1C2.1	BniB02g003630.1C2.1	x	0	x	0	BniB06g037750.1N.1	BniB02g003380.1N.1
657	A	AT1G07260	x	x	x				x	x	x	0	x	0
658	A	AT1G07270	BniB06g043420.2N.1	x	x				BniB06g047910.1C2.1	x	x	0	x	0	BniB06g037740.1N.1
659	A	AT1G07280	BniB06g043410.2N.1	BniB02g003300.2N.1	x				BniB06g047900.1C2.1	x	x	0	x	0	BniB06g037730.1N.1	BniB02g003390.1N.1
660	A	AT1G07290	BniB06g043400.2N.1	BniB02g003310.2N.1	x				BniB06g047880.1C2.1	BniB02g003640.1C2.1	x	0	x	0	BniB06g037720.1N.1	BniB02g003400.1N.1
661	A	AT1G07300	BniB06g043390.2N.1	BniB02g003320.2N.1	x				BniB06g047870.1C2.1	BniB02g003650.1C2.1	x	0	x	0	BniB06g037710.1N.1	BniB02g003410.1N.1
662	A	AT1G07310	BniB06g043380.2N.1	BniB02g003330.2N.1	x				BniB06g047860.1C2.1	BniB02g003660.1C2.1	x	0	x	0	BniB06g037700.1N.1	BniB02g003420.1N.1
663	A	AT1G07320	BniB06g043370.2N.1	x	x				BniB06g047850.1C2.1	x	x	0	x	0	BniB06g037690.1N.1
664	A	AT1G07330	x	x	BniB03g002140.2N.1				x	x	BniB03g002540.1C2.1	0	x	0			BniB03g002090.1N.1
665	A	AT1G07340	BniB06g043360.2N.1	x	BniB03g002150.2N.1				BniB06g047840.1C2.1	x	BniB03g002550.1C2.1	0	BniB06g047810.1C2.1	0	BniB06g037680.1N.1		BniB03g002100.1N.1
666	A	AT1G07350	BniB06g043350.2N.1	x	x				BniB06g047830.1C2.1	x	x	0	x	0	BniB06g037670.1N.1
667	A	AT1G07360	x	x	BniB03g002160.2N.1				x	x	BniB03g002560.1C2.1	0	x	0			BniB03g002110.1N.1
668	A	AT1G07370	x	BniB02g003340.2N.1	x				x	BniB02g003670.1C2.1	x	0	x	0		BniB02g003430.1N.1
669	A	AT1G07380	BniB06g043340.2N.1	x	BniB03g002170.2N.1				BniB06g047790.1C2.1	x	BniB03g002570.1C2.1	0	x	0	BniB06g037660.1N.1		BniB03g002120.1N.1
670	A	AT1G07390	x	BniB02g003450.2N.1	x				x	BniB02g003740.1C2.1	x	0	x	0		BniB02g003510.1N.1		BniB02g003460.1N.1
671	A	AT1G07400	x	x	x				x	x	x	0	x	0
672	A	AT1G07410	BniB06g043330.2N.1	BniB02g003480.2N.1	x	BniB02g003460.2N.1			BniB06g047780.1C2.1	BniB02g003790.1C2.1	BniB03g002580.1C2.1	0	x	0	BniB06g037650.1N.1	BniB02g003540.1N.1		BniB02g003480.1N.1
673	A	AT1G07420	x	BniB02g003510.2N.1	BniB03g002180.2N.1				BniB06g047760.1C2.1	BniB02g003810.1C2.1	BniB03g002590.1C2.1	0	x	0		BniB02g003570.1N.1	BniB03g002130.1N.1
674	A	AT1G07430	BniB06g043320.2N.1	BniB02g003520.2N.1	x				BniB06g047700.1C2.1	BniB02g003820.1C2.1	x	0	BniB06g047740.1C2.1	0	BniB06g037640.1N.1	BniB02g003580.1N.1		BniB06g020400.1N.1
675	A	AT1G07440	BniB06g043310.2N.1	x	x				BniB06g047690.1C2.1	x	BniB03g002610.1C2.1	0	x	0	BniB06g037630.1N.1
676	A	AT1G07450	x	BniB02g003530.2N.1	BniB03g002200.2N.1				x	BniB02g003830.1C2.1	BniB03g002620.1C2.1	0	x	0		BniB02g003590.1N.1	BniB03g002150.1N.1
677	A	AT1G07460	x	BniB02g003540.2N.1	x				x	BniB02g003840.1C2.1	x	0	x	0		BniB02g003600.1N.1
678	A	AT1G07470	x	x	x				x	x	x	0	x	0
679	A	AT1G07473	BniB06g043300.2N.1	x	x				BniB06g047680.1C2.1	x	x	0	x	0	BniB06g037620.1N.1
680	A	AT1G07476	x	x	x				x	x	x	0	x	0
681	A	AT1G07480	BniB06g043290.2N.1	BniB02g003550.2N.1	BniB03g002210.2N.1				BniB06g047670.1C2.1	x	BniB03g002630.1C2.1	0	x	0	BniB06g037610.1N.1	BniB02g003610.1N.1	BniB03g002160.1N.1
682	A	AT1G07485	BniB06g043270.2N.1	x	BniB03g002230.2N.1				BniB06g047640.1C2.1	BniB02g003860.1C2.1	BniB03g002640.1C2.1	0	x	0	BniB06g037590.1N.1		BniB03g002170.1N.1
683	A	AT1G07490	x	BniB02g003560.2N.1	x				x	x	x	0	x	0
684	A	AT1G07500	x	x	x				x	x	x	0	x	0
685	A	AT1G07510	x	BniB02g003570.2N.1	x				x	BniB02g003870.1C2.1	x	0	x	0		BniB02g003640.1N.1
686	A	AT1G07520	BniB06g043230.2N.1	BniB02g003620.2N.1	x				BniB06g047620.1C2.1	BniB02g003920.1C2.1	BniB03g002660.1C2.1	0	BniB02g003900.1C2.1	0	BniB06g037560.1N.1	BniB02g003690.1N.1
687	A	AT1G07530	x	x	BniB03g002250.2N.1				x	x	BniB03g002670.1C2.1	0	x	0			BniB03g002190.1N.1
688	A	AT1G07540	BniB06g043220.2N.1	x	BniB03g002260.2N.1				BniB06g047610.1C2.1	x	BniB03g002680.1C2.1	0	x	0	BniB06g037550.1N.1		BniB03g002200.1N.1
689	A	AT1G07550	BniB06g043120.2N.1	x	x				BniB06g047490.1C2.1	x	x	0	x	0	BniB06g037440.1N.1
690	A	AT1G07560	x	BniB02g003640.2N.1	BniB03g002290.2N.1				x	BniB02g003960.1C2.1	BniB03g002710.1C2.1	0	x	0		BniB02g003710.1N.1	BniB03g002230.1N.1
691	A	AT1G07570	BniB06g043100.2N.1	BniB02g003650.2N.1	x				BniB06g047460.1C2.1	BniB02g003970.1C2.1	x	0	x	0	BniB06g037420.1N.1	BniB02g003720.1N.1
692	A	AT1G07590	x	BniB02g003660.2N.1	x				x	BniB02g003990.1C2.1	x	0	BniB02g003980.1C2.1	0		BniB02g003730.1N.1
693	A	AT1G07600	x	x	x				x	x	x	0	x	0
694	A	AT1G07610	BniB06g043060.2N.1	BniB02g003670.2N.1	BniB03g002310.2N.1				BniB06g047380.1C2.1	x	BniB03g002730.1C2.1	0	x	0
695	A	AT1G07615	x	BniB02g003680.2N.1	x				x	BniB02g004000.1C2.1	x	0	x	0		BniB02g003740.1N.1
696	A	AT1G07620	BniB06g043050.2N.1	x	BniB03g002320.2N.1				BniB06g047370.1C2.1	x	BniB03g002740.1C2.1	0	x	0	BniB06g037380.1N.1		BniB03g002250.1N.1
697	A	AT1G07630	BniB06g043040.2N.1	x	BniB03g002330.2N.1				BniB06g047360.1C2.1	x	BniB03g002750.1C2.1	0	x	0	BniB06g037370.1N.1		BniB03g002260.1N.1
698	A	AT1G07640	BniB06g043020.2N.1	BniB02g003700.2N.1	BniB03g002340.2N.1				BniB06g047340.1C2.1	BniB02g004010.1C2.1	BniB03g002760.1C2.1	0	x	0	BniB06g037350.1N.1	BniB02g003760.1N.1	BniB03g002270.1N.1
699	A	AT1G07645	BniB06g043000.2N.1	BniB02g003720.2N.1	x				BniB06g047320.1C2.1	BniB02g004030.1C2.1	x	0	x	0	BniB06g037330.1N.1	BniB02g003770.1N.1
700	A	AT1G07650	BniB06g043010.2N.1	x	x				BniB06g047330.1C2.1	x	x	0	x	0	BniB06g037340.1N.1
701	A	AT1G07660	BniB06g042990.2N.1	x	x				BniB06g047310.1C2.1	x	x	0	x	0	BniB06g037320.1N.1
702	A	AT1G07670	BniB06g042980.2N.1	x	BniB03g002350.2N.1				BniB06g047300.1C2.1	x	BniB03g002770.1C2.1	0	BniB06g047290.1C2.1	0	BniB06g037310.1N.1		BniB03g002280.1N.1
703	A	AT1G07680	x	x	x				x	x	x	0	x	0
704	A	AT1G07690	x	x	x				x	x	x	0	x	0
705	A	AT1G07700	x	x	x				x	x	x	0	x	0
706	A	AT1G07705	x	x	x				x	x	x	0	x	0	BniB06g037200.1N.1
707	A	AT1G07710	x	x	x				x	x	x	0	x	0
708	A	AT1G07720	x	x	x				x	x	x	0	x	0
709	A	AT1G07725	BniB06g042870.2N.1	x	x				x	x	x	0	BniB06g047160.1C2.1	0	BniB06g037230.1N.1
710	A	AT1G07730	x	x	x				BniB06g047170.1C2.1	x	x	0	0	0
711	A	AT1G07740	x	x	BniB03g002420.2N.1				x	x	x	0	0	0			BniB03g002350.1N.1
712	A	AT1G07745	x	x	x				x	x	BniB03g002830.1C2.1	0	0	0
713	A	AT1G07747	x	x	x				x	x	x	0	0	0
714	A	AT1G07750	x	BniB02g003750.2N.1	x				x	BniB02g004070.1C2.1	x	0	0	0		BniB02g003810.1N.1
715	A	AT1G07770	x	BniB02g003740.2N.1	x				x	x	x	0	0	0
716	A	AT1G07780	x	x	x				x	x	x	0	0	0
717	A	AT1G07790	x	x	x				x	x	x	0	0	0
718	A	AT1G07795	x	x	x				x	x	x	0	0	0
719	A	AT1G07810	BniB06g042790.2N.1	BniB02g003770.2N.1	x				x	BniB02g004090.1C2.1	x	0	0	0	BniB06g037150.1N.1	BniB02g003830.1N.1
720	A	AT1G07820	BniB06g042780.2N.1	BniB02g003780.2N.1	BniB03g002470.2N.1				BniB06g047080.1C2.1	BniB02g004100.1C2.1	BniB03g002900.1C2.1	0	0	0	BniB06g037140.1N.1	BniB02g003840.1N.1	BniB03g002400.1N.1
721	A	AT1G07830	BniB06g042770.2N.1	BniB02g003790.2N.1	x				BniB06g047070.1C2.1	BniB02g004110.1C2.1	x	0	0	0	BniB06g037130.1N.1	BniB02g003850.1N.1
722	A	AT1G07840	x	x	x				x	x	x	0	0	0
723	A	AT1G07850	BniB06g042760.2N.1	x	x				BniB06g047060.1C2.1	x	x	0	0	0	BniB06g037120.1N.1
724	A	AT1G07860	x	x	BniB03g002480.2N.1				x	x	BniB03g002910.1C2.1	0	0	0			BniB03g002410.1N.1
725	A	AT1G07870	BniB06g042750.2N.1	x	BniB03g002490.2N.1				BniB06g047050.1C2.1	x	BniB03g002920.1C2.1	0	0	0	BniB06g037110.1N.1		BniB03g002420.1N.1
726	A	AT1G07880	x	BniB02g003800.2N.1	x				x	BniB02g004120.1C2.1	x	0	0	0		BniB02g003860.1N.1
727	A	AT1G07885	x	x	x				x	x	x	0	0	0
728	A	AT1G07890	BniB06g042730.2N.1	BniB02g003810.2N.1	BniB03g002500.2N.1				BniB06g047030.1C2.1	BniB02g004130.1C2.1	BniB03g002930.1C2.1	0	0	0	BniB06g037100.1N.1	BniB02g003870.1N.1	BniB03g002430.1N.1
729	A	AT1G07900	BniB06g042700.2N.1	BniB02g003820.2N.1	x				BniB06g047000.1C2.1	BniB02g004160.1C2.1	x	0	0	0	BniB06g037070.1N.1	BniB02g003880.1N.1
730	A	AT1G07901	x	x	x				x	x	x	0	0	0
731	A	AT1G07910	BniB06g042690.2N.1	BniB02g003830.2N.1	x				BniB06g046990.1C2.1	BniB02g004170.1C2.1	x	0	0	0	BniB06g037060.1N.1	BniB02g003890.1N.1
732	A	AT1G07920	x	x	BniB03g002510.2N.1				x	x	x	0	0	0			BniB03g002440.1N.1
733	A	AT1G07930	x	x	x				x	BniB02g004180.1C2.1	x	0	0	0
734	A	AT1G07940	x	BniB02g003840.2N.1	x				x	BniB02g004190.1C2.1	BniB03g002940.1C2.1	0	0	0		BniB02g003900.1N.1
735	A	AT1G07950	x	x	x				x	x	x	0	0	0
736	A	AT1G07960	BniB06g042680.2N.1	x	x				BniB06g046980.1C2.1	x	x	0	0	0	BniB06g037050.1N.1
737	A	AT1G07970	x	x	x				x	x	x	0	0	0
738	A	AT1G07980	BniB06g042650.2N.1	x	x				BniB06g046960.1C2.1	BniB02g004200.1C2.1	x	0	0	0	BniB06g037020.1N.1	BniB02g003910.1N.1
739	A	AT1G07985	BniB06g042640.2N.1	x	BniB03g002520.2N.1				x	x	x	0	0	0	BniB06g037000.1N.1		BniB03g002450.1N.1
740	A	AT1G07990	BniB06g042630.2N.1	x	BniB03g002530.2N.1				BniB06g046950.1C2.1	x	x	0	0	0	BniB06g036990.1N.1		BniB03g002460.1N.1
741	A	AT1G08000	BniB06g042620.2N.1	x	x				BniB06g046940.1C2.1	x	BniB03g002950.1C2.1	0	0	0	BniB06g036980.1N.1
742	A	AT1G08005	x	x	x				x	x	x	0	0	0
743	A	AT1G08010	x	BniB02g003850.2N.1	BniB03g002540.2N.1				x	BniB02g004210.1C2.1	x	0	0	0		BniB02g003920.1N.1	BniB03g002470.1N.1
744	A	AT1G08030	BniB06g042600.2N.1	x	BniB03g002550.2N.1				BniB06g046930.1C2.1	x	BniB03g002960.1C2.1	0	0	0	BniB06g036950.1N.1		BniB03g002480.1N.1
745	A	AT1G08032	x	x	x				x	x	x	0	0	0
746	A	AT1G08035	x	x	BniB03g002560.2N.1				x	x	BniB03g002970.1C2.1	0	0	0			BniB03g002490.1N.1
747	A	AT1G08040	BniB06g042590.2N.1	x	x				BniB06g046920.1C2.1	x	x	0	0	0	BniB06g036940.1N.1
748	A	AT1G08050	BniB06g042580.2N.1	x	BniB03g002570.2N.1				BniB06g046910.1C2.1	x	BniB03g002980.1C2.1	0	0	0	BniB06g036930.1N.1		BniB03g002500.1N.1
749	A	AT1G08060	BniB06g042570.2N.1	BniB02g003880.2N.1	x				BniB06g046900.1C2.1	BniB02g004220.1C2.1	x	0	0	0	BniB06g036920.1N.1	BniB02g003970.1N.1
750	A	AT1G08065	BniB06g042560.2N.1	x	x				BniB06g046890.1C2.1	x	x	0	0	0	BniB06g036910.1N.1
751	A	AT1G08070	BniB06g042550.2N.1	x	x				BniB06g046880.1C2.1	x	x	0	0	0	BniB06g036900.1N.1
752	A	AT1G08080	BniB06g042540.2N.1	x	x				BniB06g046870.1C2.1	x	x	0	0	0	BniB06g036890.1N.1
753	A	AT1G08090	BniB04g031520.2N.1	BniB02g003890.2N.1	x				BniB04g034660.1C2.1	BniB02g004230.1C2.1	x	0	0	0	BniB04g030520.1N.1	BniB02g003980.1N.1		BniB02g003960.1N.1
754	A	AT1G08100	BniB04g031510.2N.1	BniB02g003900.2N.1	BniB03g002580.2N.1				BniB04g034650.1C2.1	BniB02g004240.1C2.1	BniB03g002990.1C2.1	0	0	0	BniB04g030510.1N.1	BniB02g003990.1N.1	BniB03g002510.1N.1
755	A	AT1G08110	BniB04g031500.2N.1	x	x				BniB04g034630.1C2.1	x	x	0	0	0	BniB04g030500.1N.1
756	A	AT1G08120	x	x	x				x	x	x	0	0	0
757	A	AT1G08125	BniB04g031490.2N.1	x	x				BniB04g034620.1C2.1	x	x	0	0	0	BniB04g030490.1N.1
758	A	AT1G08130	BniB04g031480.2N.1	x	x				BniB04g034610.1C2.1	x	x	0	0	0	BniB04g030480.1N.1
759	A	AT1G08135	BniB04g031470.2N.1	x	x				BniB04g034600.1C2.1	BniB02g004250.1C2.1	x	0	0	0	BniB04g030470.1N.1
760	A	AT1G08140	BniB04g031460.2N.1	x	x				BniB04g034590.1C2.1	BniB02g004260.1C2.1	x	BniB02g004270.1C2.1	0	0	BniB04g030460.1N.1
761	A	AT1G08150	x	BniB02g003910.2N.1	x				x	BniB02g004280.1C2.1	x	x	0	0		BniB02g004000.1N.1
762	A	AT1G08160	BniB04g031450.2N.1	BniB02g003920.2N.1	BniB03g002590.2N.1				BniB04g034580.1C2.1	BniB02g004290.1C2.1	BniB03g003000.1C2.1	x	0	0	BniB04g030450.1N.1	BniB02g004010.1N.1	BniB03g002520.1N.1
763	A	AT1G08165	x	x	x				x	x	x	x	0	0
764	A	AT1G08170	BniB04g031440.2N.1	x	x				BniB04g034570.1C2.1	x	x	x	0	0	BniB04g030440.1N.1
765	A	AT1G08180	BniB04g031430.2N.1	x	BniB03g002600.2N.1				BniB04g034560.1C2.1	x	BniB03g003010.1C2.1	x	0	0	BniB04g030430.1N.1		BniB03g002540.1N.1
766	A	AT1G08190	BniB04g031420.2N.1	x	x				BniB04g034550.1C2.1	x	x	x	0	0	BniB04g030420.1N.1
767	A	AT1G08200	BniB04g031410.2N.1	BniB02g003940.2N.1	BniB03g002610.2N.1				BniB04g034540.1C2.1	BniB02g004310.1C2.1	BniB03g003020.1C2.1	x	0	0	BniB04g030410.1N.1	BniB02g004030.1N.1	BniB03g002550.1N.1
768	A	AT1G08210	x	BniB02g003950.2N.1	BniB03g002620.2N.1				x	BniB02g004320.1C2.1	BniB03g003030.1C2.1	x	0	0		BniB02g004040.1N.1	BniB03g002560.1N.1
769	A	AT1G08220	x	BniB02g003960.2N.1	BniB03g002630.2N.1				x	BniB02g004330.1C2.1	BniB03g003040.1C2.1	x	0	0		BniB02g004050.1N.1	BniB03g002570.1N.1
770	A	AT1G08230	x	x	BniB03g002640.2N.1				x	x	BniB03g003050.1C2.1	x	0	0			BniB03g002580.1N.1
771	A	AT1G08250	x	BniB02g003970.2N.1	x				x	BniB02g004370.1C2.1	x	BniB02g004380.1C2.1	0	0		BniB02g004060.1N.1		BniB02g004090.1N.1
772	A	AT1G08260	BniB04g031390.2N.1	x	x				BniB04g034520.1C2.1	x	x	0	0	0	BniB04g030390.1N.1
773	A	AT1G08270	x	x	x				x	x	x	0	0	0
774	A	AT1G08280	BniB04g031370.2N.1	x	x				BniB04g034500.1C2.1	x	x	0	0	0	BniB04g030370.1N.1
775	A	AT1G08290	BniB04g031360.2N.1	BniB02g004010.2N.1	x				BniB04g034490.1C2.1	BniB02g004390.1C2.1	x	0	0	0	BniB04g030360.1N.1	BniB02g004100.1N.1
776	A	AT1G08300	BniB04g031350.2N.1	x	x				BniB04g034480.1C2.1	x	x	0	0	0	BniB04g030350.1N.1
777	A	AT1G08310	BniB04g031340.2N.1	x	BniB03g002650.2N.1				BniB04g034470.1C2.1	x	BniB03g003070.1C2.1	0	0	0	BniB04g030340.1N.1		BniB03g002590.1N.1
778	A	AT1G08315	x	x	x				x	x	x	0	0	0
779	A	AT1G08320	BniB04g031330.2N.1	BniB02g004020.2N.1	x				BniB04g034460.1C2.1	BniB02g004400.1C2.1	x	0	0	0	BniB04g030330.1N.1	BniB02g004110.1N.1
780	A	AT1G08340	BniB04g031320.2N.1	BniB02g004110.2N.1	x				BniB04g034450.1C2.1	BniB02g004410.1C2.1	x	0	0	0	BniB04g030320.1N.1	BniB02g004130.1N.1
781	A	AT1G08350	BniB04g031310.2N.1	x	x				BniB04g034440.1C2.1	x	x	0	0	0	BniB04g030310.1N.1
782	A	AT1G08360	BniB04g031300.2N.1	x	x				BniB04g034430.1C2.1	x	x	0	0	0	BniB04g030300.1N.1
783	A	AT1G08370	BniB04g031280.2N.1	BniB02g004140.2N.1	BniB03g002660.2N.1				BniB04g034420.1C2.1	BniB02g004420.1C2.1	BniB03g003080.1C2.1	0	0	0	BniB04g030280.1N.1	BniB02g004150.1N.1	BniB03g002600.1N.1
784	A	AT1G08380	x	BniB02g004150.2N.1	BniB03g002670.2N.1				x	BniB02g004430.1C2.1	BniB03g003090.1C2.1	0	0	0		BniB02g004160.1N.1	BniB03g002610.1N.1
785	A	AT1G08390	BniB04g031270.2N.1	x	x				BniB04g034410.1C2.1	x	x	0	0	0	BniB04g030270.1N.1
786	A	AT1G08400	BniB04g031260.2N.1	x	x				BniB04g034400.1C2.1	x	x	0	0	0	BniB04g030260.1N.1
787	A	AT1G08410	x	BniB02g004160.2N.1	BniB03g002680.2N.1				x	BniB02g004440.1C2.1	BniB03g003100.1C2.1	0	0	0		BniB02g004170.1N.1	BniB03g002620.1N.1
788	A	AT1G08420	BniB04g031250.2N.1	BniB02g004170.2N.1	BniB03g002690.2N.1				BniB04g034390.1C2.1	BniB02g004450.1C2.1	BniB03g003110.1C2.1	0	0	0	BniB04g030250.1N.1	BniB02g004180.1N.1	BniB03g002630.1N.1
789	A	AT1G08430	BniB04g031240.2N.1	x	BniB03g002700.2N.1				BniB04g034380.1C2.1	x	BniB03g003120.1C2.1	0	0	0	BniB04g030240.1N.1		BniB03g002640.1N.1
790	A	AT1G08440	x	x	x				x	x	x	0	0	0
791	A	AT1G08450	x	BniB02g004180.2N.1	BniB03g002710.2N.1				x	BniB02g004460.1C2.1	BniB03g003130.1C2.1	0	0	0		BniB02g004190.1N.1	BniB03g002650.1N.1
792	A	AT1G08460	x	BniB02g004200.2N.1	x				x	BniB02g004470.1C2.1	x	0	0	0		BniB02g004210.1N.1
793	A	AT1G08465	BniB04g031230.2N.1	BniB02g004210.2N.1	BniB03g002720.2N.1				BniB04g034370.1C2.1	BniB02g004480.1C2.1	BniB03g003140.1C2.1	0	0	0	BniB04g030230.1N.1	BniB02g004220.1N.1	BniB03g002660.1N.1
794	A	AT1G08470	BniB04g031200.2N.1	x	x				BniB04g034360.1C2.1	x	x	0	0	0	BniB04g030220.1N.1
795	A	AT1G08480	BniB04g031190.2N.1	x	BniB03g002730.2N.1				BniB04g034350.1C2.1	x	BniB03g003150.1C2.1	0	0	0	BniB04g030210.1N.1		BniB03g002670.1N.1
796	A	AT1G08490	BniB04g031180.2N.1	x	x				BniB04g034340.1C2.1	x	x	0	0	0	BniB04g030200.1N.1
797	A	AT1G08500	x	BniB02g004220.2N.1	BniB03g002760.2N.1				x	BniB02g004490.1C2.1	BniB03g003170.1C2.1	0	0	0		BniB02g004230.1N.1	BniB03g002700.1N.1
798	A	AT1G08510	BniB04g031170.2N.1	BniB02g004240.2N.1	BniB03g002770.2N.1				BniB04g034330.1C2.1	BniB02g004500.1C2.1	BniB03g003180.1C2.1	0	0	0	BniB04g030190.1N.1	BniB02g004250.1N.1	BniB03g002710.1N.1
799	A	AT1G08520	BniB04g031160.2N.1	x	x				BniB04g034320.1C2.1	x	x	0	0	0	BniB04g030180.1N.1
800	A	AT1G08530	BniB04g031150.2N.1	x	x				BniB04g034310.1C2.1	x	x	0	0	0	BniB04g030170.1N.1
801	A	AT1G08540	BniB04g031140.2N.1	x	BniB03g002780.2N.1				BniB04g034300.1C2.1	x	BniB03g003200.1C2.1	0	0	0	BniB04g030160.1N.1		BniB03g002720.1N.1
802	A	AT1G08550	BniB04g031130.2N.1	x	x				BniB04g034290.1C2.1	x	x	0	0	0	BniB04g030150.1N.1
803	A	AT1G08560	BniB04g031120.2N.1	x	BniB03g002790.2N.1				BniB04g034280.1C2.1	x	BniB03g003210.1C2.1	0	0	0	BniB04g030140.1N.1		BniB03g002730.1N.1
804	A	AT1G08570	BniB04g031110.2N.1	BniB02g004250.2N.1	x				BniB04g034260.1C2.1	BniB02g004510.1C2.1	x	0	0	0	BniB04g030130.1N.1	BniB02g004260.1N.1
805	A	AT1G08580	BniB04g031100.2N.1	BniB02g004260.2N.1	x				BniB04g034250.1C2.1	BniB02g004520.1C2.1	x	0	0	0	BniB04g030120.1N.1	BniB02g004270.1N.1
806	A	AT1G08590	x	x	BniB03g002800.2N.1				x	x	BniB03g003220.1C2.1	0	0	0			BniB03g002740.1N.1
807	A	AT1G08600	BniB04g031090.2N.1	BniB02g004270.2N.1	x				x	BniB02g004530.1C2.1	x	0	0	0	BniB04g030110.1N.1	BniB02g004280.1N.1
808	A	AT1G08610	x	BniB02g004280.2N.1	x				x	BniB02g004540.1C2.1	x	0	0	0		BniB02g004290.1N.1
809	A	AT1G08620	x	x	BniB03g002830.2N.1				BniB04g034230.1C2.1	x	BniB03g003250.1C2.1	0	0	0			BniB03g002760.1N.1
810	A	AT1G08630	BniB04g031080.2N.1	BniB02g004290.2N.1	BniB03g002840.2N.1				BniB04g034220.1C2.1	BniB02g004560.1C2.1	BniB03g003260.1C2.1	0	0	0	BniB04g030100.1N.1	BniB02g004300.1N.1	BniB03g002770.1N.1
811	A	AT1G08640	BniB04g031070.2N.1	x	BniB03g002850.2N.1				BniB04g034210.1C2.1	x	BniB03g003270.1C2.1	0	0	0	BniB04g030090.1N.1		BniB03g002780.1N.1
812	A	AT1G08650	BniB04g031060.2N.1	x	BniB03g002860.2N.1				BniB04g034200.1C2.1	x	BniB03g003280.1C2.1	0	0	0	BniB04g030080.1N.1		BniB03g002790.1N.1
813	A	AT1G08660	BniB04g031050.2N.1	BniB02g004380.2N.1	x				BniB04g034190.1C2.1	BniB02g004590.1C2.1	x	0	0	0	BniB04g030070.1N.1	BniB02g004320.1N.1
814	A	AT1G08670	x	BniB02g004390.2N.1	x				x	BniB02g004600.1C2.1	x	0	0	0		BniB02g004330.1N.1
815	A	AT1G08680	BniB04g031040.2N.1	x	x				BniB04g034180.1C2.1	x	x	0	0	0	BniB04g030060.1N.1
816	A	AT1G08695	x	BniB02g004400.2N.1	x	BniB02g004370.2N.1			x	BniB02g004610.1C2.1	x	0	0	0
817	A	AT1G08700	BniB04g031030.2N.1	x	x				BniB04g034170.1C2.1	x	x	0	0	0	BniB04g030050.1N.1
818	A	AT1G08710	BniB04g031020.2N.1	x	x				BniB04g034160.1C2.1	x	x	0	0	0	BniB04g030040.1N.1
819	A	AT1G08720	x	BniB02g004410.2N.1	x				x	BniB02g004620.1C2.1	x	0	0	0		BniB02g004340.1N.1
820	A	AT1G08730	x	x	BniB03g002910.2N.1	BniB04g018450.2N.1			x	x	BniB03g003320.1C2.1	BniB04g019890.1C2.1	0	0			BniB03g002840.1N.1	BniB04g018000.1N.1
821	A	AT1G08750	BniB04g030990.2N.1	BniB02g004420.2N.1	BniB03g002920.2N.1	x			BniB04g034140.1C2.1	x	BniB03g003330.1C2.1	x	0	0	BniB04g030020.1N.1	BniB02g004350.1N.1	BniB03g002850.1N.1
822	A	AT1G08760	BniB04g030980.2N.1	BniB02g004430.2N.1	BniB03g002930.2N.1	x			x	BniB02g004630.1C2.1	BniB03g003340.1C2.1	x	0	0	BniB04g030010.1N.1	BniB02g004360.1N.1	BniB03g002860.1N.1
823	A	AT1G08770	BniB04g030970.2N.1	x	x	x			BniB04g034120.1C2.1	x	x	x	0	0	BniB04g030000.1N.1
824	A	AT1G08780	BniB04g030960.2N.1	x	BniB03g002940.2N.1	x			BniB04g034110.1C2.1	x	BniB03g003350.1C2.1	x	0	0	BniB04g029990.1N.1		BniB03g002870.1N.1
825	A	AT1G08790	BniB04g030950.2N.1	x	BniB03g002950.2N.1	x			BniB04g034100.1C2.1	x	BniB03g003360.1C2.1	x	0	0	BniB04g029980.1N.1		BniB03g002880.1N.1
826	A	AT1G08800	BniB04g030940.2N.1	x	BniB03g002960.2N.1	x			BniB04g034090.1C2.1	x	BniB03g003370.1C2.1	x	0	0	BniB04g029970.1N.1		BniB03g002890.1N.1
827	A	AT1G08810	BniB04g030930.2N.1	x	BniB03g002970.2N.1	x			BniB04g034080.1C2.1	x	BniB03g003380.1C2.1	x	0	0	BniB04g029960.1N.1		BniB03g002900.1N.1
828	A	AT1G08820	BniB04g030920.2N.1	BniB02g004440.2N.1	BniB03g002980.2N.1	x			BniB04g034070.1C2.1	BniB02g004640.1C2.1	BniB03g003390.1C2.1	x	0	0	BniB04g029950.1N.1	BniB02g004370.1N.1	BniB03g002910.1N.1
829	A	AT1G08830	BniB04g030900.2N.1	BniB02g004460.2N.1	x	x			BniB04g034060.1C2.1	BniB02g004650.1C2.1	x	x	0	0	BniB04g029940.1N.1	BniB02g004390.1N.1
830	A	AT1G08840	x	BniB02g004470.2N.1	x	x			x	BniB02g004660.1C2.1	x	x	0	0		BniB02g004400.1N.1
831	A	AT1G08845	BniB04g030890.2N.1	BniB02g004480.2N.1	x	x			x	BniB02g004670.1C2.1	x	x	0	0	BniB04g029930.1N.1	BniB02g004410.1N.1
832	A	AT1G08860	x	BniB02g004490.2N.1	x	x			x	BniB02g004680.1C2.1	x	x	0	0		BniB02g004420.1N.1
833	A	AT1G08880	BniB04g030880.2N.1	BniB02g004500.2N.1	BniB03g002990.2N.1	x			BniB04g034050.1C2.1	BniB02g004690.1C2.1	BniB03g003400.1C2.1	x	0	0	BniB04g029920.1N.1	BniB02g004430.1N.1	BniB03g002920.1N.1
834	A	AT1G08890	BniB04g030870.2N.1	x	x	x			BniB04g034040.1C2.1	x	x	x	0	0	BniB04g029910.1N.1
835	A	AT1G08900	x	x	x	x			x	x	x	x	0	0
836	A	AT1G08910	BniB04g030860.2N.1	BniB02g004510.2N.1	BniB03g003000.2N.1	x			BniB04g034030.1C2.1	BniB02g004700.1C2.1	BniB03g003410.1C2.1	x	0	0	BniB04g029900.1N.1	BniB02g004440.1N.1	BniB03g002930.1N.1
837	A	AT1G08920	BniB04g030850.2N.1	x	x	BniB04g018520.2N.1			BniB04g034020.1C2.1	x	x	BniB04g019960.1C2.1	0	0	BniB04g029890.1N.1			BniB04g018070.1N.1
838	A	AT1G08930	x	BniB02g004540.2N.1	BniB03g003010.2N.1	x			x	BniB02g004740.1C2.1	BniB03g003430.1C2.1	x	0	0		BniB02g004460.1N.1	BniB03g002940.1N.1
839	A	AT1G08940	BniB04g030810.2N.1	x	x	x			BniB04g033980.1C2.1	x	x	x	0	0	BniB04g029840.1N.1
840	A	AT1G08960	x	BniB02g004550.2N.1	x	x			x	BniB02g004750.1C2.1	x	x	0	0		BniB02g004470.1N.1
841	A	AT1G08970	BniB04g030800.2N.1	BniB02g004560.2N.1	x	x			BniB04g033930.1C2.1	BniB02g004760.1C2.1	x	x	0	0	BniB04g029830.1N.1	BniB02g004480.1N.1
842	A	AT1G08980	x	BniB02g004570.2N.1	x	x			x	BniB02g004770.1C2.1	x	x	0	0		BniB02g004490.1N.1
843	A	AT1G08985	x	x	x	x			x	x	x	x	0	0
844	A	AT1G08990	x	BniB02g004580.2N.1	BniB03g003030.2N.1	BniB04g018570.2N.1			x	BniB02g004780.1C2.1	BniB03g003460.1C2.1	BniB04g020030.1C2.1	0	0		BniB02g004500.1N.1	BniB03g002960.1N.1	BniB04g018120.1N.1
845	A	AT1G09000	BniB04g030790.2N.1	x	x	x			BniB04g033920.1C2.1	x	x	x	0	0	BniB04g029820.1N.1
846	A	AT1G09010	BniB04g030780.2N.1	x	BniB03g003040.2N.1	x			BniB04g033910.1C2.1	x	BniB03g003470.1C2.1	x	0	0	BniB04g029810.1N.1		BniB03g002970.1N.1
847	A	AT1G09020	BniB04g030770.2N.1	BniB02g004590.2N.1	BniB03g003050.2N.1	x			BniB04g033900.1C2.1	BniB02g004790.1C2.1	BniB03g003480.1C2.1	x	0	0	BniB04g029800.1N.1	BniB02g004510.1N.1	BniB03g002980.1N.1
848	A	AT1G09026	x	x	x	x			x	x	x	x	0	0
849	A	AT1G09030	BniB04g030760.2N.1	x	x	x			BniB04g033880.1C2.1	x	x	x	0	0	BniB04g029790.1N.1
850	A	AT1G09040	x	x	x	BniB04g018610.2N.1			x	x	x	BniB04g020070.1C2.1	0	0				BniB04g018160.1N.1
851	A	AT1G09050	BniB04g030730.2N.1	x	BniB03g003060.2N.1	BniB04g018620.2N.1			BniB04g033850.1C2.1	x	BniB03g003490.1C2.1	BniB04g020080.1C2.1	0	0	BniB04g029760.1N.1		BniB03g002990.1N.1	BniB04g018170.1N.1
852	A	AT1G09060	x	x	BniB03g003070.2N.1				x	x	BniB03g003500.1C2.1	x	0	0			BniB03g003000.1N.1
853	A	AT1G09070	BniB04g030720.2N.1	BniB02g004600.2N.1	BniB03g003080.2N.1				BniB04g033840.1C2.1	BniB02g004800.1C2.1	BniB03g003510.1C2.1	x	0	0	BniB04g029750.1N.1	BniB02g004520.1N.1	BniB03g003010.1N.1
854	A	AT1G09080	x	BniB02g004610.2N.1	x				x	BniB02g004810.1C2.1	x	x	0	0		BniB02g004530.1N.1
855	A	AT1G09090	x	BniB02g004620.2N.1	x				x	BniB02g004820.1C2.1	x	x	0	0		BniB02g004540.1N.1
856	A	AT1G09100	x	x	x				x	x	x	x	0	0
857	A	AT1G09130	BniB04g030710.2N.1	x	BniB03g003090.2N.1				BniB04g033830.1C2.1	x	BniB03g003520.1C2.1	x	0	0	BniB04g029740.1N.1		BniB03g003020.1N.1
858	A	AT1G09140	BniB04g030700.2N.1	x	x				x	x	x	x	0	0	BniB04g029730.1N.1
859	A	AT1G09150	BniB04g030690.2N.1	x	BniB03g003100.2N.1				BniB04g033820.1C2.1	x	BniB03g003530.1C2.1	x	0	0	BniB04g029720.1N.1		BniB03g003030.1N.1
860	A	AT1G09155	BniB04g030680.2N.1	x	BniB03g003110.2N.1	BniB04g030660.2N.1			BniB04g033810.1C2.1	x	BniB03g003550.1C2.1	x	BniB04g033790.1C2.1	0	BniB04g029710.1N.1		BniB03g003040.1N.1	BniB04g029700.1N.1
861	A	AT1G09157	x	x	x	x			x	x	x	x	x	0
862	A	AT1G09160	BniB04g030640.2N.1	x	BniB03g003120.2N.1	x			BniB04g033780.1C2.1	x	BniB03g003560.1C2.1	x	x	0	BniB04g029690.1N.1		BniB03g003050.1N.1
863	A	AT1G09170	x	x	BniB03g003130.2N.1	x			x	x	BniB03g003570.1C2.1	x	x	0			BniB03g003060.1N.1
864	A	AT1G09176	x	x	x	x			x	x	x	x	x	0
865	A	AT1G09180	x	x	x	BniB04g030620.2N.1			x	x	BniB03g003600.1C2.1	x	BniB04g033760.1C2.1	0				BniB04g029670.1N.1
866	A	AT1G09190	BniB04g030630.2N.1	x	x	x			BniB04g033770.1C2.1	x	x	x	x	0	BniB04g029680.1N.1
867	A	AT1G09195	x	x	BniB03g003150.2N.1	x			x	x	x	x	x	0			BniB03g003080.1N.1
868	A	AT1G09200	x	x	x	x			x	x	BniB03g003610.1C2.1	x	x	0
869	A	AT1G09210	BniB04g030610.2N.1	BniB02g004630.2N.1	BniB03g003160.2N.1	x			BniB04g033750.1C2.1	BniB02g004830.1C2.1	BniB03g003620.1C2.1	x	x	0	BniB04g029660.1N.1	BniB02g004550.1N.1	BniB03g003090.1N.1
870	A	AT1G09220	x	x	BniB03g003170.2N.1	x			x	x	BniB03g003630.1C2.1	x	x	0			BniB03g003100.1N.1
871	A	AT1G09230	BniB04g030600.2N.1	x	BniB03g003180.2N.1	x			BniB04g033740.1C2.1	x	BniB03g003650.1C2.1	x	x	0	BniB04g029650.1N.1		BniB03g003110.1N.1
872	A	AT1G09240	BniB04g030590.2N.1	x	x	x			BniB04g033730.1C2.1	x	x	x	x	0	BniB04g029640.1N.1
873	A	AT1G09245	x	BniB02g004640.2N.1	x	x			x	BniB02g004840.1C2.1	x	x	x	0		BniB02g004560.1N.1
874	A	AT1G09250	BniB04g030580.2N.1	x	x	x			x	x	x	x	x	0	BniB04g029630.1N.1
875	A	AT1G09260	BniB04g030560.2N.1	x	x	x			BniB04g033720.1C2.1	x	x	x	x	0	BniB04g029620.1N.1
876	A	AT1G09270	BniB04g030550.2N.1	x	BniB03g003190.2N.1	x			BniB04g033710.1C2.1	BniB02g004850.1C2.1	BniB03g003660.1C2.1	x	x	0	BniB04g029610.1N.1		BniB03g003120.1N.1
877	A	AT1G09280	BniB04g030540.2N.1	x	BniB03g003200.2N.1	x			BniB04g033700.1C2.1	x	BniB03g003670.1C2.1	x	x	0	BniB04g029600.1N.1		BniB03g003130.1N.1
878	A	AT1G09290	x	x	BniB03g003210.2N.1	x			x	x	BniB03g003680.1C2.1	x	x	0			BniB03g003140.1N.1
879	A	AT1G09300	x	x	BniB03g003220.2N.1	x			x	x	BniB03g003690.1C2.1	x	x	0			BniB03g003150.1N.1
880	A	AT1G09310	BniB04g030530.2N.1	BniB02g004650.2N.1	BniB03g003230.2N.1	x			BniB04g033690.1C2.1	BniB02g004860.1C2.1	BniB03g003700.1C2.1	x	x	0	BniB04g029590.1N.1	BniB02g004590.1N.1	BniB03g003160.1N.1
881	A	AT1G09320	BniB04g030520.2N.1	BniB02g004660.2N.1	x	x			BniB04g033680.1C2.1	BniB02g004870.1C2.1	x	x	x	0	BniB04g029580.1N.1	BniB02g004600.1N.1
882	A	AT1G09330	BniB04g030510.2N.1	BniB02g004670.2N.1	BniB03g003240.2N.1	x			BniB04g033670.1C2.1	BniB02g004890.1C2.1	BniB03g003710.1C2.1	x	x	0	BniB04g029570.1N.1	BniB02g004610.1N.1	BniB03g003170.1N.1
883	A	AT1G09340	BniB04g030500.2N.1	BniB02g004680.2N.1	x	x			BniB04g033660.1C2.1	BniB02g004900.1C2.1	x	x	x	0	BniB04g029560.1N.1	BniB02g004620.1N.1
884	A	AT1G09350	x	BniB02g004690.2N.1	x	x			x	BniB02g004910.1C2.1	x	x	x	0		BniB02g004630.1N.1
885	A	AT1G09360	BniB04g030490.2N.1	x	x	x			BniB04g033650.1C2.1	x	x	x	x	0	BniB04g029550.1N.1
886	A	AT1G09370	BniB04g030480.2N.1	BniB02g004700.2N.1	x	BniB04g030470.2N.1			BniB04g033640.1C2.1	BniB02g004920.1C2.1	x	x	BniB04g033630.1C2.1	0	BniB04g029540.1N.1	BniB02g004640.1N.1		BniB04g029530.1N.1
887	A	AT1G09380	BniB04g030460.2N.1	BniB02g004710.2N.1	x				BniB04g033620.1C2.1	BniB02g004930.1C2.1	x	x	x	0	BniB04g029520.1N.1	BniB02g004650.1N.1
888	A	AT1G09390	BniB04g030450.2N.1	x	x				BniB04g033610.1C2.1	x	x	x	x	0	BniB04g029510.1N.1
889	A	AT1G09400	x	x	BniB03g003260.2N.1				x	x	BniB03g003730.1C2.1	x	x	0			BniB03g003190.1N.1
890	A	AT1G09410	BniB04g030440.2N.1	x	x				BniB04g033600.1C2.1	x	x	x	x	0	BniB04g029500.1N.1
891	A	AT1G09415	x	x	BniB03g003270.2N.1				x	x	BniB03g003740.1C2.1	x	x	0			BniB03g003210.1N.1
892	A	AT1G09420	x	x	BniB03g003290.2N.1				x	x	BniB03g003750.1C2.1	x	x	0			BniB03g003230.1N.1
893	A	AT1G09430	x	x	BniB03g003300.2N.1				x	x	BniB03g003760.1C2.1	x	x	0			BniB03g003240.1N.1
894	A	AT1G09440	BniB04g030430.2N.1	BniB02g004720.2N.1	x				BniB04g033590.1C2.1	BniB02g004940.1C2.1	x	x	x	0	BniB04g029490.1N.1	BniB02g004660.1N.1
895	A	AT1G09450	x	x	BniB03g003360.2N.1				x	x	BniB03g003820.1C2.1	x	x	0			BniB03g003300.1N.1
896	A	AT1G09460	BniB04g030420.2N.1	x	BniB03g003370.2N.1				BniB04g033570.1C2.1	x	BniB03g003830.1C2.1	x	x	0	BniB04g029480.1N.1		BniB03g003310.1N.1
897	A	AT1G09470	BniB04g030410.2N.1	x	x				BniB04g033580.1C2.1	x	x	x	x	0	BniB04g029470.1N.1
898	A	AT1G09480	BniB04g030390.2N.1	x	x				BniB04g033560.1C2.1	x	x	x	x	0	BniB04g029450.1N.1
899	A	AT1G09483	x	x	x				x	x	x	x	x	0
900	A	AT1G09490	BniB04g030380.2N.1	BniB02g004740.2N.1	x				BniB04g033530.1C2.1	BniB02g004950.1C2.1	x	x	x	0	BniB04g029440.1N.1	BniB02g004680.1N.1
901	A	AT1G09500	x	x	x				x	x	x	x	x	0
902	A	AT1G09510	x	x	x				x	x	x	x	x	0
903	A	AT1G09520	BniB04g030350.2N.1	BniB02g004750.2N.1	x				BniB04g033490.1C2.1	BniB02g004960.1C2.1	x	x	x	0	BniB04g029420.1N.1	BniB02g004690.1N.1
904	A	AT1G09530	BniB04g030340.2N.1	BniB02g004760.2N.1	x				BniB04g033480.1C2.1	BniB02g004970.1C2.1	x	x	x	0	BniB04g029410.1N.1	BniB02g004700.1N.1
905	A	AT1G09540	BniB04g030330.2N.1	BniB02g004770.2N.1	BniB03g003380.2N.1				BniB04g033470.1C2.1	BniB02g004980.1C2.1	BniB03g003840.1C2.1	x	x	0	BniB04g029400.1N.1	BniB02g004710.1N.1	BniB03g003320.1N.1	BniB02g004730.1N.1
906	A	AT1G09550	BniB04g030320.2N.1	x	BniB03g003400.2N.1				BniB04g033460.1C2.1	x	BniB03g003850.1C2.1	x	x	0	BniB04g029390.1N.1		BniB03g003340.1N.1
907	A	AT1G09560	BniB04g030310.2N.1	BniB02g004800.2N.1	BniB03g003410.2N.1				BniB04g033450.1C2.1	BniB02g004990.1C2.1	BniB03g003860.1C2.1	x	x	0	BniB04g029380.1N.1	BniB02g004740.1N.1	BniB03g003350.1N.1
908	A	AT1G09570	BniB04g030300.2N.1	BniB02g004810.2N.1	x				BniB04g033440.1C2.1	BniB02g005000.1C2.1	x	x	x	0	BniB04g029370.1N.1	BniB02g004750.1N.1
909	A	AT1G09575	BniB04g030290.2N.1	x	x				BniB04g033430.1C2.1	x	x	x	x	0	BniB04g029360.1N.1
910	A	AT1G09580	BniB04g030280.2N.1	x	BniB03g003420.2N.1	BniB02g004900.2N.1			BniB04g033420.1C2.1	x	BniB03g003870.1C2.1	x	x	BniB02g005080.1C2.1	BniB04g029350.1N.1		BniB03g003360.1N.1	BniB02g004840.1N.1
911	A	AT1G09590	BniB04g030270.2N.1	BniB02g004820.2N.1	x				BniB04g033410.1C2.1	x	x	x	x	x	BniB04g029340.1N.1	BniB02g004760.1N.1
912	A	AT1G09600	BniB04g030260.2N.1	BniB02g004830.2N.1	BniB03g003430.2N.1	BniB04g019050.2N.1			BniB04g033400.1C2.1	BniB02g005010.1C2.1	BniB03g003880.1C2.1	BniB04g020490.1C2.1	x	x	BniB04g029330.1N.1	BniB02g004770.1N.1	BniB03g003370.1N.1	BniB04g018590.1N.1
913	A	AT1G09610	BniB04g030250.2N.1	x	x				BniB04g033380.1C2.1	x	x	x	BniB04g033390.1C2.1	0	BniB04g029320.1N.1
914	A	AT1G09620	BniB04g030240.2N.1	BniB02g004840.2N.1	x				BniB04g033370.1C2.1	BniB02g005020.1C2.1	x	x	x	x	BniB04g029310.1N.1	BniB02g004780.1N.1
915	A	AT1G09625	x	x	x				x	x	x	x	x	x
916	A	AT1G09630	BniB04g030230.2N.1	x	x				BniB04g033360.1C2.1	x	x	x	x	x	BniB04g029300.1N.1
917	A	AT1G09640	BniB04g030220.2N.1	BniB02g004850.2N.1	BniB03g003440.2N.1				BniB04g033350.1C2.1	BniB02g005030.1C2.1	BniB03g003890.1C2.1	x	x	x	BniB04g029290.1N.1	BniB02g004790.1N.1	BniB03g003380.1N.1
918	A	AT1G09645	BniB04g030210.2N.1	BniB02g004860.2N.1	BniB03g003450.2N.1				x	BniB02g005040.1C2.1	x	x	x	x	BniB04g029280.1N.1	BniB02g004800.1N.1	BniB03g003390.1N.1
919	A	AT1G09650	x	x	x				x	x	x	x	x	x
920	A	AT1G09660	BniB04g030200.2N.1	x	BniB03g003460.2N.1				BniB04g033340.1C2.1	x	x	x	x	x	BniB04g029270.1N.1		BniB03g003400.1N.1
921	A	AT1G09665	BniB04g030190.2N.1	x	x				BniB04g033330.1C2.1	x	x	x	x	x	BniB04g029260.1N.1
922	A	AT1G09680	BniB04g030180.2N.1	x	x				BniB04g033320.1C2.1	x	x	x	x	x	BniB04g029250.1N.1
923	A	AT1G09690	BniB04g030100.2N.1	BniB02g004910.2N.1	BniB03g003470.2N.1				BniB04g033230.1C2.1	BniB02g005120.1C2.1	BniB03g003910.1C2.1	x	0	BniB02g005100.1C2.1	BniB04g029190.1N.1	BniB02g004850.1N.1	BniB03g003410.1N.1	BniB02g004870.1N.1
924	A	AT1G09700	BniB04g030090.2N.1	x	BniB03g003480.2N.1				BniB04g033220.1C2.1	x	BniB03g003920.1C2.1	x	x	x	BniB04g029180.1N.1		BniB03g003420.1N.1
925	A	AT1G09710	BniB04g030060.2N.1	x	x				BniB04g033210.1C2.1	x	x	x	x	x	BniB04g029160.1N.1
926	A	AT1G09720	BniB04g030050.2N.1	x	x				BniB04g033200.1C2.1	x	x	x	x	x	BniB04g029150.1N.1
927	A	AT1G09730	BniB04g030040.2N.1	x	BniB03g003490.2N.1				BniB04g033190.1C2.1	x	BniB03g003930.1C2.1	x	x	x	BniB04g029140.1N.1		BniB03g003430.1N.1
928	A	AT1G09740	BniB04g030030.2N.1	x	BniB03g003500.2N.1				BniB04g033180.1C2.1	x	BniB03g003940.1C2.1	x	x	x	BniB04g029130.1N.1		BniB03g003440.1N.1
929	A	AT1G09750	x	x	BniB03g003510.2N.1				x	x	BniB03g003950.1C2.1	x	x	x			BniB03g003450.1N.1
930	A	AT1G09760	BniB04g030020.2N.1	BniB02g004980.2N.1	BniB03g003520.2N.1				BniB04g033170.1C2.1	BniB02g005150.1C2.1	BniB03g003960.1C2.1	x	x	x	BniB04g029120.1N.1	BniB02g004920.1N.1	BniB03g003460.1N.1
931	A	AT1G09770	BniB04g029980.2N.1	x	BniB03g003530.2N.1				BniB04g033160.1C2.1	x	BniB03g003980.1C2.1	x	x	x	BniB04g029070.1N.1		BniB03g003470.1N.1
932	A	AT1G09780	BniB04g029970.2N.1	x	BniB03g003540.2N.1				BniB04g033150.1C2.1	x	BniB03g003990.1C2.1	x	x	x	BniB04g029060.1N.1		BniB03g003480.1N.1
933	A	AT1G09790	BniB04g029960.2N.1	x	BniB03g003550.2N.1				BniB04g033140.1C2.1	x	BniB03g004000.1C2.1	x	x	x	BniB04g029050.1N.1		BniB03g003490.1N.1
934	A	AT1G09794	BniB04g029950.2N.1	x	x				BniB04g033130.1C2.1	x	x	x	x	x	BniB04g029040.1N.1
935	A	AT1G09795	BniB04g029940.2N.1	x	x				BniB04g033120.1C2.1	x	x	x	x	x	BniB04g029030.1N.1
936	A	AT1G09800	BniB04g029930.2N.1	BniB02g004990.2N.1	x				BniB04g033110.1C2.1	BniB02g005160.1C2.1	x	x	x	x	BniB04g029020.1N.1	BniB02g004930.1N.1
937	A	AT1G09810	BniB04g029910.2N.1	x	x				BniB04g033090.1C2.1	x	x	x	x	x	BniB04g029000.1N.1
938	A	AT1G09812	BniB04g029900.2N.1	x	BniB03g003560.2N.1				BniB04g033080.1C2.1	x	BniB03g004020.1C2.1	x	x	x	BniB04g028990.1N.1		BniB03g003500.1N.1
939	A	AT1G09815	BniB04g029890.2N.1	x	x				BniB04g033070.1C2.1	x	x	x	x	x	BniB04g028980.1N.1
940	A	AT1G09820	BniB04g029880.2N.1	x	x	BniB04g029860.2N.1			BniB04g033060.1C2.1	x	x	x	BniB04g033040.1C2.1	x	BniB04g028970.1N.1			BniB04g028950.1N.1
941	A	AT1G09830	BniB04g029850.2N.1	x	BniB03g003580.2N.1	x			BniB04g033030.1C2.1	x	BniB03g004030.1C2.1	x	x	x	BniB04g028940.1N.1		BniB03g003510.1N.1
942	A	AT1G09840	BniB04g029840.2N.1	x	BniB03g003600.2N.1	x			BniB04g033020.1C2.1	x	BniB03g004040.1C2.1	x	x	x	BniB04g028930.1N.1		BniB03g003530.1N.1
943	A	AT1G09850	BniB04g029830.2N.1	x	x	BniB04g029820.2N.1			BniB04g032990.1C2.1	x	x	x	BniB04g033010.1C2.1	x	BniB04g028920.1N.1			BniB04g028910.1N.1
944	A	AT1G09860	BniB04g029810.2N.1	BniB02g005000.2N.1	x				BniB04g032950.1C2.1	BniB02g005170.1C2.1	x	x	x	x	BniB04g028900.1N.1	BniB02g004940.1N.1
945	A	AT1G09870	BniB04g029800.2N.1	BniB02g005010.2N.1	x				BniB04g032940.1C2.1	BniB02g005180.1C2.1	x	x	x	x	BniB04g028890.1N.1	BniB02g004950.1N.1
946	A	AT1G09880	BniB04g029790.2N.1	x	x				BniB04g032930.1C2.1	x	x	x	x	x	BniB04g028880.1N.1
947	A	AT1G09890	x	x	BniB03g003610.2N.1				BniB04g032920.1C2.1	x	BniB03g004050.1C2.1	x	x	x			BniB03g003540.1N.1
948	A	AT1G09900	BniB04g029780.2N.1	x	x				BniB04g032910.1C2.1	x	x	x	x	x	BniB04g028870.1N.1
949	A	AT1G09910	BniB04g029770.2N.1	x	x				BniB04g032900.1C2.1	x	BniB03g004110.1C2.1	x	x	x	BniB04g028860.1N.1
950	A	AT1G09920	BniB04g029760.2N.1	BniB02g005020.2N.1	BniB03g003620.2N.1				BniB04g032890.1C2.1	BniB02g005190.1C2.1	BniB03g004120.1C2.1	x	x	BniB02g005200.1C2.1	BniB04g028850.1N.1	BniB02g004960.1N.1	BniB03g003550.1N.1	BniB02g004970.1N.1
951	A	AT1G09930	x	BniB02g005040.2N.1	x				x	BniB02g005210.1C2.1	x	x	x	x		BniB02g004980.1N.1
952	A	AT1G09932	BniB04g029740.2N.1	x	BniB03g003630.2N.1				BniB04g032850.1C2.1	x	BniB03g004130.1C2.1	x	x	x			BniB03g003560.1N.1
953	A	AT1G09935	BniB04g029720.2N.1	BniB02g005060.2N.1	BniB03g003640.2N.1				BniB04g032840.1C2.1	BniB02g005220.1C2.1	BniB03g004140.1C2.1	x	x	x	BniB04g028830.1N.1	BniB02g004990.1N.1	BniB03g003570.1N.1
954	A	AT1G09940	BniB04g029700.2N.1	BniB02g005070.2N.1	x				BniB04g032830.1C2.1	BniB02g005230.1C2.1	x	x	x	x	BniB04g028810.1N.1	BniB02g005000.1N.1
955	A	AT1G09950	BniB04g029690.2N.1	BniB02g005090.2N.1	x				BniB04g032820.1C2.1	BniB02g005240.1C2.1	x	x	x	x	BniB04g028800.1N.1	BniB02g005020.1N.1
956	A	AT1G09960	BniB04g029680.2N.1	BniB02g005100.2N.1	x				BniB04g032810.1C2.1	BniB02g005250.1C2.1	x	x	x	x	BniB04g028790.1N.1	BniB02g005030.1N.1
957	A	AT1G09970	x	BniB02g005110.2N.1	BniB03g003650.2N.1				x	BniB02g005260.1C2.1	BniB03g004160.1C2.1	x	x	x		BniB02g005040.1N.1	BniB03g003580.1N.1
958	A	AT1G09980	BniB04g029670.2N.1	BniB02g005120.2N.1	BniB03g003660.2N.1				BniB04g032800.1C2.1	BniB02g005270.1C2.1	BniB03g004170.1C2.1	x	x	x	BniB04g028780.1N.1	BniB02g005060.1N.1	BniB03g003590.1N.1
959	A	AT1G09995	x	x	x				x	x	x	x	x	x
960	A	AT1G10000	x	x	x				x	x	x	x	x	x
961	A	AT1G10010	BniB04g029660.2N.1	BniB02g005130.2N.1	x				BniB04g032790.1C2.1	BniB02g005300.1C2.1	x	x	x	BniB02g005290.1C2.1	BniB04g028770.1N.1	BniB02g005070.1N.1
962	A	AT1G10020	BniB04g029650.2N.1	x	BniB03g003670.2N.1				BniB04g032780.1C2.1	x	BniB03g004180.1C2.1	x	x	0	BniB04g028760.1N.1		BniB03g003600.1N.1
963	A	AT1G10030	BniB04g029640.2N.1	x	BniB03g003680.2N.1				BniB04g032770.1C2.1	x	BniB03g004190.1C2.1	x	x	0	BniB04g028750.1N.1		BniB03g003610.1N.1
964	A	AT1G10040	x	x	BniB03g003690.2N.1				x	x	BniB03g004200.1C2.1	x	x	0			BniB03g003620.1N.1
965	A	AT1G10050	x	BniB02g005140.2N.1	x				x	BniB02g005310.1C2.1	x	x	x	0		BniB02g005080.1N.1
966	A	AT1G10060	BniB04g029630.2N.1	x	BniB03g003700.2N.1				BniB04g032760.1C2.1	x	BniB03g004210.1C2.1	x	x	0	BniB04g028740.1N.1		BniB03g003640.1N.1
967	A	AT1G10070	BniB04g029620.2N.1	BniB02g005150.2N.1	BniB03g003710.2N.1				BniB04g032750.1C2.1	BniB02g005320.1C2.1	x	x	x	0	BniB04g028730.1N.1	BniB02g005090.1N.1	BniB03g003650.1N.1
968	A	AT1G10090	x	x	BniB03g003720.2N.1				x	x	BniB03g004220.1C2.1	x	x	0			BniB03g003660.1N.1
969	A	AT1G10095	x	x	x				x	x	x	x	x	0
970	A	AT1G10100	x	x	x				x	x	x	x	x	0
971	A	AT1G10110	x	x	x				x	x	x	x	x	0
972	A	AT1G10120	BniB04g029610.2N.1	BniB02g005160.2N.1	BniB03g003730.2N.1				BniB04g032740.1C2.1	BniB02g005330.1C2.1	BniB03g004230.1C2.1	x	x	0	BniB04g028720.1N.1	BniB02g005100.1N.1	BniB03g003670.1N.1
973	A	AT1G10130	BniB04g029600.2N.1	BniB02g005170.2N.1	x				x	BniB02g005340.1C2.1	x	x	x	0	BniB04g028710.1N.1	BniB02g005110.1N.1		BniB02g005190.1N.1
974	A	AT1G10140	BniB04g029590.2N.1	BniB02g005180.2N.1	BniB03g003740.2N.1				BniB04g032730.1C2.1	BniB02g005350.1C2.1	BniB03g004240.1C2.1	x	x	0	BniB04g028690.1N.1	BniB02g005120.1N.1	BniB03g003680.1N.1
975	A	AT1G10150	BniB04g029580.2N.1	BniB02g005190.2N.1	BniB03g003750.2N.1				BniB04g032720.1C2.1	BniB02g005360.1C2.1	BniB03g004250.1C2.1	x	x	0	BniB04g028670.1N.1	BniB02g005130.1N.1	BniB03g003690.1N.1
976	A	AT1G10155	BniB04g029570.2N.1	x	x				BniB04g032710.1C2.1	x	x	x	x	0	BniB04g028660.1N.1
977	A	AT1G10170	BniB04g029560.2N.1	x	x				BniB04g032700.1C2.1	x	BniB03g004260.1C2.1	x	x	0	BniB04g028650.1N.1
978	A	AT1G10180	x	x	BniB03g003760.2N.1				x	x	BniB03g004270.1C2.1	x	x	0			BniB03g003700.1N.1
979	A	AT1G10190	x	x	x				x	x	x	x	x	0
980	A	AT1G10200	BniB04g029510.2N.1	x	BniB03g003780.2N.1				BniB04g032670.1C2.1	x	BniB03g004290.1C2.1	x	x	0	BniB04g028600.1N.1		BniB03g003720.1N.1
981	A	AT1G10210	BniB04g029500.2N.1	x	x				BniB04g032660.1C2.1	x	x	x	x	0	BniB04g028590.1N.1
982	A	AT1G10220	BniB04g029490.2N.1	x	BniB03g003790.2N.1				x	x	BniB03g004300.1C2.1	x	x	0	BniB04g028580.1N.1		BniB03g003730.1N.1
983	A	AT1G10230	x	x	x				x	x	x	x	x	0
984	A	AT1G10240	BniB04g029470.2N.1	x	x				BniB04g032640.1C2.1	x	x	x	BniB04g032390.1C2.1	0	BniB04g028560.1N.1
985	A	AT1G10250	x	x	x				x	x	x	x	x	0
986	A	AT1G10270	BniB04g029450.2N.1	BniB02g005210.2N.1	BniB03g003800.2N.1				BniB04g032630.1C2.1	BniB02g005380.1C2.1	BniB03g004320.1C2.1	BniB04g032400.1C2.1	BniB04g032360.1C2.1	0	BniB04g028540.1N.1	BniB02g005150.1N.1	BniB03g003740.1N.1
987	A	AT1G10280	BniB04g029440.2N.1	x	BniB03g003810.2N.1				BniB04g032620.1C2.1	x	BniB03g004330.1C2.1	BniB04g032410.1C2.1	BniB04g032350.1C2.1	0	BniB04g028530.1N.1		BniB03g003750.1N.1
988	A	AT1G10290	BniB04g029430.2N.1	BniB02g005280.2N.1	BniB03g003820.2N.1				BniB04g032340.1C2.1	BniB02g005420.1C2.1	BniB03g004340.1C2.1	BniB04g032420.1C2.1	0	0	BniB04g028520.1N.1	BniB02g005230.1N.1	BniB03g003760.1N.1	BniB02g005310.1N.1
989	A	AT1G10300	BniB04g029400.2N.1	x	x	BniB04g029380.2N.1			BniB04g032320.1C2.1	x	x	BniB04g032450.1C2.1	0	0	BniB04g028490.1N.1			BniB04g028470.1N.1
990	A	AT1G10310	x	x	x				x	x	BniB03g004380.1C2.1	x	0	0
991	A	AT1G10320	BniB04g029340.2N.1	x	BniB03g003840.2N.1				x	x	x	BniB04g032500.1C2.1	0	0	BniB04g028450.1N.1		BniB03g003780.1N.1
992	A	AT1G10330	BniB04g029330.2N.1	x	BniB03g003850.2N.1				BniB04g032280.1C2.1	x	x	BniB04g032510.1C2.1	0	0	BniB04g028440.1N.1		BniB03g003790.1N.1
993	A	AT1G10340	x	x	BniB03g003870.2N.1				x	x	BniB03g004400.1C2.1	x	0	0			BniB03g003810.1N.1
994	A	AT1G10350	x	x	x				x	x	BniB03g004410.1C2.1	x	0	0
995	A	AT1G10360	BniB04g029320.2N.1	x	x				BniB04g032270.1C2.1	x	x	x	0	0	BniB04g028430.1N.1
996	A	AT1G10370	x	BniB02g005390.2N.1	x				x	BniB02g005440.1C2.1	x	x	0	0		BniB02g005330.1N.1
997	A	AT1G10380	BniB04g029310.2N.1	x	x				BniB04g032260.1C2.1	x	x	BniB04g032540.1C2.1	0	0	BniB04g028420.1N.1
998	A	AT1G10385	x	x	BniB03g003880.2N.1				x	x	BniB03g004430.1C2.1	x	0	0			BniB03g003820.1N.1
999	A	AT1G10390	BniB04g029300.2N.1	x	BniB03g003890.2N.1				BniB04g032250.1C2.1	x	BniB03g004440.1C2.1	x	0	0	BniB04g028400.1N.1		BniB03g003830.1N.1
1000	A	AT1G10400	x	x	BniB03g003900.2N.1				x	x	BniB03g004450.1C2.1	x	0	0			BniB03g003840.1N.1
1001	A	AT1G10410	BniB04g029290.2N.1	BniB02g005410.2N.1	x				BniB04g032240.1C2.1	BniB02g005470.1C2.1	x	x	0	0	BniB04g028390.1N.1	BniB02g005350.1N.1
1002	A	AT1G10417	BniB04g029280.2N.1	x	x				BniB04g032230.1C2.1	x	x	BniB04g032580.1C2.1	0	0	BniB04g028380.1N.1
1003	A	AT1G10430	BniB04g029260.2N.1	BniB02g005440.2N.1	x				BniB04g032210.1C2.1	BniB02g005500.1C2.1	x	BniB04g032600.1C2.1	0	0	BniB04g028360.1N.1	BniB02g005380.1N.1
1004	A	AT1G10450	BniB04g029250.2N.1	x	x				BniB04g032200.1C2.1	x	x	BniB04g032610.1C2.1	0	0	BniB04g028350.1N.1
1005	A	AT1G10455	x	x	x				x	x	x	x	0	0
1006	A	AT1G10460	x	BniB02g005450.2N.1	x				x	BniB02g005510.1C2.1	x	x	0	0		BniB02g005390.1N.1
1007	A	AT1G10470	BniB04g029240.2N.1	BniB02g005460.2N.1	BniB03g003910.2N.1				BniB04g032190.1C2.1	BniB02g005520.1C2.1	BniB03g004460.1C2.1	x	0	0	BniB04g028340.1N.1	BniB02g005400.1N.1	BniB03g003850.1N.1
1008	A	AT1G10480	x	BniB02g005470.2N.1	BniB03g003920.2N.1				x	BniB02g005530.1C2.1	BniB03g004470.1C2.1	x	0	0		BniB02g005410.1N.1	BniB03g003860.1N.1
1009	A	AT1G10490	x	x	BniB03g003930.2N.1				x	x	BniB03g004480.1C2.1	x	0	0			BniB03g003870.1N.1
1010	A	AT1G10500	BniB04g029200.2N.1	x	BniB03g003940.2N.1				BniB04g032150.1C2.1	x	BniB03g004490.1C2.1	x	0	0	BniB04g028310.1N.1		BniB03g003880.1N.1
1011	A	AT1G10510	BniB04g029190.2N.1	x	BniB03g003950.2N.1				BniB04g032140.1C2.1	x	BniB03g004500.1C2.1	x	0	0	BniB04g028300.1N.1		BniB03g003890.1N.1
1012	A	AT1G10520	x	x	BniB03g003960.2N.1				x	x	BniB03g004510.1C2.1	x	0	0			BniB03g003900.1N.1
1013	A	AT1G10522	BniB04g029180.2N.1	x	x				BniB04g032130.1C2.1	x	x	x	0	0	BniB04g028290.1N.1
1014	A	AT1G10530	x	BniB02g005490.2N.1	x				x	BniB02g005550.1C2.1	x	x	0	0		BniB02g005430.1N.1
1015	A	AT1G10540	x	x	x				x	x	x	x	0	0
1016	A	AT1G10550	x	x	BniB03g003970.2N.1				x	x	BniB03g004520.1C2.1	x	0	0			BniB03g003910.1N.1
1017	A	AT1G10560	BniB04g029170.2N.1	x	x				BniB04g032120.1C2.1	x	x	x	0	0	BniB04g028280.1N.1
1018	A	AT1G10570	BniB04g029160.2N.1	x	x				BniB04g032100.1C2.1	x	x	x	0	0	BniB04g028260.1N.1
1019	A	AT1G10580	BniB04g029020.2N.1	x	BniB03g003980.2N.1				BniB04g031970.1C2.1	x	x	x	0	0	BniB04g028100.1N.1		BniB03g003920.1N.1
1020	A	AT1G10585	BniB04g029010.2N.1	BniB02g005550.2N.1	x				BniB04g031960.1C2.1	x	x	x	0	0	BniB04g028090.1N.1	BniB02g005480.1N.1
1021	A	AT1G10586	BniB04g029000.2N.1	BniB02g005560.2N.1	x				BniB04g031950.1C2.1	BniB02g005660.1C2.1	BniB03g004530.1C2.1	x	0	0	BniB04g028080.1N.1	BniB02g005490.1N.1
1022	A	AT1G10588	BniB04g028990.2N.1	x	BniB03g003990.2N.1				BniB04g031940.1C2.1	x	BniB03g004560.1C2.1	x	0	0	BniB04g028070.1N.1		BniB03g003930.1N.1
1023	A	AT1G10590	BniB04g028980.2N.1	BniB02g005570.2N.1	BniB03g004000.2N.1				BniB04g031930.1C2.1	BniB02g005670.1C2.1	BniB03g004570.1C2.1	x	0	0	BniB04g028060.1N.1	BniB02g005500.1N.1	BniB03g003940.1N.1
1024	A	AT1G10600	BniB04g028970.2N.1	x	x				BniB04g031920.1C2.1	x	x	x	0	0	BniB04g028050.1N.1
1025	A	AT1G10610	BniB04g028960.2N.1	BniB02g005580.2N.1	x				x	BniB02g005680.1C2.1	x	x	0	0	BniB04g028040.1N.1	BniB02g005510.1N.1
1026	A	AT1G10620	BniB04g028950.2N.1	x	x				BniB04g031900.1C2.1	x	x	x	0	0	BniB04g028030.1N.1
1027	A	AT1G10630	x	x	BniB03g004020.2N.1	BniB04g020220.2N.1			x	x	x	BniB04g021760.1C2.1	0	0			BniB03g003960.1N.1	BniB04g019630.1N.1
1028	A	AT1G10640	BniB04g028940.2N.1	BniB02g005590.2N.1	BniB03g004050.2N.1				BniB04g031890.1C2.1	BniB02g005690.1C2.1	BniB03g004620.1C2.1	x	0	0	BniB04g028020.1N.1	BniB02g005520.1N.1	BniB03g003990.1N.1
1029	A	AT1G10650	BniB04g028930.2N.1	x	BniB03g004060.2N.1				BniB04g031880.1C2.1	x	BniB03g004630.1C2.1	x	0	0	BniB04g028010.1N.1		BniB03g004000.1N.1
1030	A	AT1G10652	x	x	x				x	x	x	x	0	0
1031	A	AT1G10657	BniB04g028920.2N.1	BniB02g005610.2N.1	BniB03g004070.2N.1				BniB04g031870.1C2.1	BniB02g005720.1C2.1	x	x	0	0	BniB04g028000.1N.1	BniB02g005540.1N.1	BniB03g004010.1N.1
1032	A	AT1G10660	BniB04g028910.2N.1	x	BniB03g004080.2N.1				BniB04g031860.1C2.1	x	BniB03g004640.1C2.1	x	0	0	BniB04g027990.1N.1		BniB03g004020.1N.1
1033	A	AT1G10670	x	x	BniB03g004090.2N.1				x	x	x	x	0	0			BniB03g004030.1N.1
1034	A	AT1G10680	BniB04g028900.2N.1	x	x				BniB04g031850.1C2.1	x	x	x	0	0	BniB04g027980.1N.1
1035	A	AT1G10690	BniB04g028890.2N.1	x	x				x	x	x	x	0	0	BniB04g027970.1N.1
1036	A	AT1G10700	BniB04g028880.2N.1	x	x				BniB04g031830.1C2.1	x	x	x	0	0	BniB04g027960.1N.1
1037	A	AT1G10710	x	BniB02g005620.2N.1	x				x	BniB02g005730.1C2.1	x	x	0	0		BniB02g005550.1N.1
1038	A	AT1G10717	x	x	x				x	x	x	x	0	0
1039	A	AT1G10720	BniB04g028870.2N.1	BniB02g005650.2N.1	x				BniB04g031820.1C2.1	BniB02g005740.1C2.1	x	x	0	0	BniB04g027950.1N.1	BniB02g005600.1N.1
1040	A	AT1G10730	BniB04g028860.2N.1	BniB02g005660.2N.1	x				BniB04g031810.1C2.1	BniB02g005750.1C2.1	x	x	0	0	BniB04g027940.1N.1	BniB02g005610.1N.1
1041	A	AT1G10740	x	BniB02g005670.2N.1	BniB03g004110.2N.1				x	BniB02g005760.1C2.1	BniB03g004670.1C2.1	x	0	0		BniB02g005620.1N.1	BniB03g004050.1N.1
1042	A	AT1G10745	x	x	x				x	x	x	x	0	0
1043	A	AT1G10747	x	x	x				x	x	x	x	0	0
1044	A	AT1G10750	x	BniB02g005680.2N.1	x				x	BniB02g005770.1C2.1	x	x	0	0		BniB02g005630.1N.1
1045	A	AT1G10760	x	BniB02g005690.2N.1	BniB03g004120.2N.1				x	BniB02g005780.1C2.1	BniB03g004690.1C2.1	x	0	0		BniB02g005640.1N.1	BniB03g004060.1N.1
1046	A	AT1G10770	BniB04g028850.2N.1	BniB02g005700.2N.1	BniB03g004130.2N.1				BniB04g031800.1C2.1	BniB02g005790.1C2.1	BniB03g004700.1C2.1	x	0	0	BniB04g027930.1N.1	BniB02g005650.1N.1	BniB03g004070.1N.1
1047	A	AT1G10780	BniB04g028840.2N.1	BniB02g005840.2N.1	x				BniB04g031790.1C2.1	BniB02g005920.1C2.1	x	x	0	0	BniB04g027920.1N.1	BniB02g005770.1N.1
1048	A	AT1G10790	BniB04g028830.2N.1	x	x				BniB04g031780.1C2.1	x	x	x	0	0	BniB04g027910.1N.1
1049	A	AT1G10800	BniB04g028820.2N.1	x	x				BniB04g031770.1C2.1	x	x	x	0	0	BniB04g027900.1N.1
1050	A	AT1G10810	x	BniB02g005850.2N.1	x				x	BniB02g005930.1C2.1	x	x	0	0		BniB02g005780.1N.1
1051	A	AT1G10820	BniB04g028810.2N.1	BniB02g005860.2N.1	BniB03g004140.2N.1				BniB04g031760.1C2.1	BniB02g005940.1C2.1	BniB03g004710.1C2.1	x	0	0	BniB04g027890.1N.1	BniB02g005790.1N.1	BniB03g004080.1N.1
1052	A	AT1G10830	BniB04g028800.2N.1	x	x				BniB04g031750.1C2.1	x	x	x	0	0	BniB04g027880.1N.1
1053	A	AT1G10840	BniB04g028790.2N.1	BniB02g005880.2N.1	BniB03g004150.2N.1				x	x	x	x	0	0	BniB04g027870.1N.1	BniB02g005800.1N.1	BniB03g004090.1N.1
1054	A	AT1G10850	BniB04g028780.2N.1	x	x				BniB04g031740.1C2.1	x	x	x	0	0	BniB04g027860.1N.1
1055	A	AT1G10865	x	BniB02g005890.2N.1	x				x	x	x	x	0	0		BniB02g005810.1N.1
1056	A	AT1G10870	BniB04g028770.2N.1	x	x				BniB04g031730.1C2.1	x	x	x	0	0	BniB04g027850.1N.1
1057	A	AT1G10880	BniB04g028750.2N.1	x	BniB03g004170.2N.1	BniB04g028740.2N.1			BniB04g031710.1C2.1	x	BniB03g004740.1C2.1	x	0	0	BniB04g027830.1N.1		BniB03g004110.1N.1	BniB04g027820.1N.1
1058	A	AT1G10890	BniB04g028730.2N.1	x	x	x			BniB04g031700.1C2.1	x	x	x	0	0	BniB04g027810.1N.1
1059	A	AT1G10900	BniB04g028720.2N.1	BniB02g005900.2N.1	x	x			BniB04g031690.1C2.1	BniB02g005980.1C2.1	x	x	0	0	BniB04g027800.1N.1	BniB02g005820.1N.1
1060	A	AT1G10910	BniB04g028670.2N.1	x	x	x			BniB04g031680.1C2.1	x	x	x	0	0	BniB04g027760.1N.1
1061	A	AT1G10920	x	x	x	x			x	x	x	x	0	0
1062	A	AT1G10930	x	BniB02g005920.2N.1	BniB03g004180.2N.1	x			x	BniB02g005990.1C2.1	x	x	0	0		BniB02g005840.1N.1	BniB03g004120.1N.1
1063	A	AT1G10940	BniB04g028660.2N.1	BniB02g005930.2N.1	BniB03g004190.2N.1	x			BniB04g031670.1C2.1	BniB02g006000.1C2.1	BniB03g004780.1C2.1	x	0	0	BniB04g027750.1N.1	BniB02g005850.1N.1	BniB03g004130.1N.1
1064	A	AT1G10950	BniB04g028650.2N.1	BniB02g005980.2N.1	BniB03g004200.2N.1	BniB02g005940.2N.1	BniB04g020660.2N.1		BniB04g031660.1C2.1	BniB02g006030.1C2.1	BniB03g004790.1C2.1	BniB04g022190.1C2.1	BniB02g006010.1C2.1	0	BniB04g027740.1N.1	BniB02g005890.1N.1	BniB03g004140.1N.1	BniB04g020060.1N.1	BniB02g005870.1N.1
1065	A	AT1G10960	BniB04g028640.2N.1	x	BniB03g004210.2N.1	BniB04g028600.2N.1			BniB04g031650.1C2.1	x	BniB03g004800.1C2.1	0	x	0	BniB04g027730.1N.1		BniB03g004160.1N.1
1066	A	AT1G10970	x	BniB02g005990.2N.1	x	x			x	BniB02g006040.1C2.1	x	0	x	0		BniB02g005900.1N.1
1067	A	AT1G10980	x	x	x	x			x	x	x	0	x	0
1068	A	AT1G10990	x	x	x	x			x	x	x	0	x	0
1069	A	AT1G11000	x	BniB02g006000.2N.1	x	x			x	BniB02g006050.1C2.1	x	0	x	0		BniB02g005910.1N.1
1070	A	AT1G11020	BniB04g028630.2N.1	BniB02g006010.2N.1	BniB03g004220.2N.1	x			x	BniB02g006060.1C2.1	BniB03g004810.1C2.1	0	x	0	BniB04g027720.1N.1	BniB02g005920.1N.1	BniB03g004170.1N.1
1071	A	AT1G11040	BniB04g028580.2N.1	x	BniB03g004230.2N.1	x			BniB04g031600.1C2.1	x	BniB03g004820.1C2.1	0	x	0	BniB04g027680.1N.1		BniB03g004180.1N.1
1072	A	AT1G11050	x	BniB02g006020.2N.1	x	x			x	BniB02g006070.1C2.1	x	0	x	0		BniB02g005930.1N.1
1073	A	AT1G11060	BniB04g028570.2N.1	BniB02g006030.2N.1	x	x			BniB04g031590.1C2.1	BniB02g006080.1C2.1	x	0	x	0	BniB04g027670.1N.1	BniB02g005940.1N.1
1074	A	AT1G11070	BniB04g028560.2N.1	x	x	x			BniB04g031580.1C2.1	x	x	0	x	0	BniB04g027660.1N.1
1075	A	AT1G11080	BniB04g028550.2N.1	x	BniB03g004240.2N.1	x			BniB04g031570.1C2.1	x	BniB03g004830.1C2.1	0	x	0	BniB04g027650.1N.1		BniB03g004190.1N.1
1076	A	AT1G11090	BniB04g028530.2N.1	x	BniB03g004250.2N.1	x			BniB04g031560.1C2.1	x	BniB03g004840.1C2.1	0	x	0			BniB03g004200.1N.1
1077	A	AT1G11100	x	BniB02g006060.2N.1	x	x			x	BniB02g006110.1C2.1	x	0	x	0		BniB02g005970.1N.1
1078	A	AT1G11110	x	x	x	x			x	x	x	0	x	0
1079	A	AT1G11112	BniB04g028520.2N.1	x	BniB03g004260.2N.1	x			BniB04g031550.1C2.1	x	BniB03g004850.1C2.1	0	x	0	BniB04g027630.1N.1		BniB03g004210.1N.1
1080	A	AT1G11120	BniB04g028510.2N.1	x	BniB03g004270.2N.1	x			BniB04g031530.1C2.1	x	BniB03g004860.1C2.1	0	x	0	BniB04g027620.1N.1		BniB03g004220.1N.1
1081	A	AT1G11125	x	x	x	x			BniB04g031520.1C2.1	x	x	0	x	0
1082	A	AT1G11130	BniB04g028500.2N.1	x	x	BniB02g006050.2N.1			BniB04g031510.1C2.1	x	x	0	x	0	BniB04g027610.1N.1
1083	A	AT1G11145	x	x	x				x	x	x	0	x	0
1084	A	AT1G11160	x	x	x				x	x	x	0	x	0
1085	A	AT1G11170	BniB04g028490.2N.1	x	BniB03g004280.2N.1				BniB04g031500.1C2.1	x	BniB03g004870.1C2.1	0	x	0	BniB04g027600.1N.1		BniB03g004230.1N.1
1086	A	AT1G11180	BniB04g028480.2N.1	x	BniB03g004290.2N.1				BniB04g031490.1C2.1	x	BniB03g004880.1C2.1	0	x	BniS00565g080.1C2.1	BniB04g027590.1N.1		BniB03g004240.1N.1
1087	A	AT1G11190	x	BniB02g006110.2N.1	BniB03g004310.2N.1				x	BniB02g006160.1C2.1	BniB03g004910.1C2.1	0	BniB02g006170.1C2.1	BniS00565g060.1C2.1		BniB02g006020.1N.1	BniB03g004260.1N.1
1088	A	AT1G11200	x	x	BniB03g004320.2N.1				x	x	BniB03g004920.1C2.1	0	x	BniS00565g050.1C2.1			BniB03g004270.1N.1
1089	A	AT1G11210	BniB04g028470.2N.1	x	x				BniB04g031480.1C2.1	x	x	BniB04g031460.1C2.1	x	x	BniB04g027580.1N.1
1090	A	AT1G11220	BniB04g028460.2N.1	x	x				BniB04g031470.1C2.1	x	x	BniB04g031360.1C2.1	x	x	BniB04g027570.1N.1
1091	A	AT1G11230	BniB04g028450.2N.1	x	x				x	x	x	BniB04g031350.1C2.1	x	x	BniB04g027560.1N.1
1092	A	AT1G11240	BniB04g028440.2N.1	x	x				BniB04g031430.1C2.1	x	x	BniB04g031340.1C2.1	x	x	BniB04g027550.1N.1
1093	A	AT1G11250	BniB04g028430.2N.1	BniB02g006120.2N.1	BniB03g004330.2N.1				BniB04g031420.1C2.1	BniB02g006180.1C2.1	BniB03g004930.1C2.1	BniB04g031330.1C2.1	x	BniS00565g040.1C2.1	BniB04g027540.1N.1	BniB02g006030.1N.1	BniB03g004280.1N.1
1094	A	AT1G11260	BniB04g028400.2N.1	BniB02g006130.2N.1	x				BniB04g031400.1C2.1	BniB02g006190.1C2.1	x	BniB04g031320.1C2.1	x	x	BniB04g027520.1N.1	BniB02g006040.1N.1
1095	A	AT1G11270	x	BniB02g006160.2N.1	x				x	BniB02g006300.1C2.1	x	x	x	x		BniB02g006070.1N.1
1096	A	AT1G11280	x	x	BniB03g004350.2N.1				x	x	BniB03g004950.1C2.1	x	x	BniS00565g020.1C2.1			BniB03g004300.1N.1
1097	A	AT1G11290	x	x	x				x	x	x	x	x	x
1098	A	AT1G11300	x	x	BniB03g004360.2N.1				x	x	BniB03g004960.1C2.1	x	x	BniS00565g010.1C2.1			BniB03g004310.1N.1
1099	A	AT1G11310	BniB04g028390.2N.1	BniB02g006170.2N.1	BniB03g004390.2N.1				BniB04g031390.1C2.1	BniB02g006320.1C2.1	BniB03g004990.1C2.1	x	x	BniS00353g050.1C2.1	BniB04g027510.1N.1	BniB02g006080.1N.1	BniB03g004340.1N.1
1100	A	AT1G11320	BniB04g028380.2N.1	x	x				BniB04g031300.1C2.1	x	BniB03g005000.1C2.1	x	x	x	BniB04g027500.1N.1
1101	A	AT1G11330	BniB04g028370.2N.1	BniB02g006180.2N.1	x				BniB04g031280.1C2.1	BniB02g006330.1C2.1	x	x	x	x	BniB04g027490.1N.1	BniB02g006090.1N.1
1102	A	AT1G11340	BniB04g028360.2N.1	x	x				BniB04g031250.1C2.1	x	x	x	x	x	BniB04g027480.1N.1
1103	A	AT1G11350	x	BniB02g006190.2N.1	BniB03g004400.2N.1				BniB04g031230.1C2.1	BniB02g006340.1C2.1	BniB03g005010.1C2.1	x	x	BniS00353g060.1C2.1		BniB02g006100.1N.1	BniB03g004350.1N.1
1104	A	AT1G11360	BniB04g028350.2N.1	x	x				BniB04g031220.1C2.1	x	x	x	x	x	BniB04g027470.1N.1
1105	A	AT1G11362	x	x	BniB03g004410.2N.1				x	x	BniB03g005020.1C2.1	x	x	BniS00353g070.1C2.1			BniB03g004360.1N.1
1106	A	AT1G11370	x	x	BniB03g004420.2N.1				x	x	x	x	x	x			BniB03g004370.1N.1
1107	A	AT1G11380	BniB04g028340.2N.1	x	x				BniB04g031210.1C2.1	x	x	x	x	x	BniB04g027460.1N.1
1108	A	AT1G11390	BniB04g028330.2N.1	BniB02g006200.2N.1	BniB03g004430.2N.1				BniB04g031200.1C2.1	BniB02g006350.1C2.1	BniB03g005030.1C2.1	x	x	x	BniB04g027450.1N.1	BniB02g006110.1N.1
1109	A	AT1G11400	BniB04g028320.2N.1	BniB02g006210.2N.1	BniB03g004440.2N.1				BniB04g031190.1C2.1	BniB02g006360.1C2.1	BniB03g005040.1C2.1	BniB04g031060.1C2.1	x	x	BniB04g027440.1N.1	BniB02g006120.1N.1	BniB03g004380.1N.1
1110	A	AT1G11410	BniB04g028290.2N.1	x	BniB03g004450.2N.1				BniB04g031160.1C2.1	x	BniB03g005050.1C2.1	BniB04g031020.1C2.1	x	BniS00353g080.1C2.1	BniB04g027420.1N.1		BniB03g004390.1N.1
1111	A	AT1G11420	x	x	x				x	x	x	x	x	x
1112	A	AT1G11430	BniB04g028280.2N.1	x	BniB03g004460.2N.1				BniB04g031150.1C2.1	x	BniB03g005060.1C2.1	x	x	BniS00353g090.1C2.1	BniB04g027410.1N.1		BniB03g004400.1N.1
1113	A	AT1G11440	BniB04g028270.2N.1	x	BniB03g004470.2N.1				BniB04g031140.1C2.1	x	BniB03g005070.1C2.1	x	x	BniS00353g100.1C2.1	BniB04g027400.1N.1		BniB03g004410.1N.1
1114	A	AT1G11450	x	x	x				x	x	x	x	x	0
1115	A	AT1G11460	x	x	x				x	x	x	x	x	0
1116	A	AT1G11470	x	x	x				x	x	x	x	x	0
1117	A	AT1G11475	BniB04g028250.2N.1	x	BniB03g004480.2N.1				x	x	BniB03g005080.1C2.1	x	x	0	BniB04g027380.1N.1		BniB03g004420.1N.1
1118	A	AT1G11480	BniB04g028240.2N.1	x	x				BniB04g031110.1C2.1	x	x	x	x	0	BniB04g027370.1N.1
1119	A	AT1G11490	BniB04g028230.2N.1	x	x				BniB04g031100.1C2.1	x	x	x	x	0	BniB04g027360.1N.1
1120	A	AT1G11500	BniB04g028220.2N.1	BniB02g006230.2N.1	x				BniB04g031090.1C2.1	BniB02g006380.1C2.1	x	BniB04g030930.1C2.1	x	0	BniB04g027350.1N.1	BniB02g006140.1N.1
1121	A	AT1G11510	BniB04g028210.2N.1	x	x				BniB04g031080.1C2.1	x	x	BniB04g030920.1C2.1	x	0	BniB04g027340.1N.1
1122	A	AT1G11520	x	x	x				x	x	x	x	x	0
1123	A	AT1G11530	x	BniB02g006260.2N.1	x				x	BniB02g006400.1C2.1	x	x	x	0		BniB02g006180.1N.1
1124	A	AT1G11540	x	x	x				x	x	x	x	x	0
1125	A	AT1G11545	BniB04g028200.2N.1	BniB02g006280.2N.1	x				BniB04g030910.1C2.1	BniB02g006410.1C2.1	x	x	x	0	BniB04g027330.1N.1	BniB02g006200.1N.1
1126	A	AT1G11560	x	x	BniB03g004490.2N.1				x	x	BniB03g005090.1C2.1	x	x	0			BniB03g004430.1N.1
1127	A	AT1G11570	x	x	x				x	x	BniB03g005130.1C2.1	x	x	0
1128	A	AT1G11572	BniB04g028190.2N.1	BniB02g006290.2N.1	BniB03g004500.2N.1				BniB04g030720.1C2.1	BniB02g006420.1C2.1	BniB03g005140.1C2.1	BniB04g030900.1C2.1	x	0	BniB04g027320.1N.1	BniB02g006210.1N.1	BniB03g004440.1N.1
1129	A	AT1G11580	x	BniB02g006300.2N.1	x				x	BniB02g006430.1C2.1	x	x	x	0		BniB02g006220.1N.1
1130	A	AT1G11590	x	x	x				x	x	x	x	x	0
1131	A	AT1G11593	x	x	x				x	x	x	x	x	0
1132	A	AT1G11600	x	BniB02g006320.2N.1	BniB03g004560.2N.1				x	BniB02g006450.1C2.1	BniB03g005230.1C2.1	x	x	0		BniB02g006240.1N.1	BniB03g004480.1N.1
1133	A	AT1G11608	x	x	x				x	x	x	x	x	0
1134	A	AT1G11610	x	x	x				x	x	x	x	x	0
1135	A	AT1G11620	x	BniB02g006350.2N.1	x				x	BniB02g006460.1C2.1	x	x	x	0		BniB02g006280.1N.1
1136	A	AT1G11630	BniB04g028120.2N.1	x	x				BniB04g030660.1C2.1	x	x	BniB04g030820.1C2.1	x	0	BniB04g027270.1N.1
1137	A	AT1G11650	x	BniB02g006360.2N.1	x				x	BniB02g006470.1C2.1	x	x	x	0		BniB02g006290.1N.1
1138	A	AT1G11655	BniB04g028110.2N.1	BniB02g006380.2N.1	BniB03g004570.2N.1				BniB04g030650.1C2.1	BniB02g006490.1C2.1	BniB03g005240.1C2.1	BniB04g030790.1C2.1	x	0	BniB04g027260.1N.1	BniB02g006300.1N.1	BniB03g004490.1N.1
1139	A	AT1G11660	BniB04g028100.2N.1	x	BniB03g004590.2N.1				BniB04g030640.1C2.1	x	BniB03g005330.1C2.1	BniB04g030780.1C2.1	x	0	BniB04g027250.1N.1		BniB03g004510.1N.1
1140	A	AT1G11670	x	BniB02g006420.2N.1	BniB03g004600.2N.1				x	BniB02g006540.1C2.1	BniB03g005340.1C2.1	BniB02g006560.1C2.1	x	0		BniB02g006340.1N.1	BniB03g004520.1N.1
1141	A	AT1G11680	BniB04g028090.2N.1	x	BniB03g004610.2N.1				BniB04g030630.1C2.1	x	BniB03g005350.1C2.1	BniB04g030770.1C2.1	x	0	BniB04g027240.1N.1		BniB03g004530.1N.1
1142	A	AT1G11684	x	x	x				x	x	x	x	x	0
1143	A	AT1G11690	BniB04g028080.2N.1	x	BniB03g004620.2N.1				BniB04g030620.1C2.1	x	BniB03g005370.1C2.1	BniB04g030750.1C2.1	x	0	BniB04g027230.1N.1		BniB03g004540.1N.1
1144	A	AT1G11700	BniB04g028070.2N.1	x	x				BniB04g030610.1C2.1	BniB02g006550.1C2.1	x	BniB04g030730.1C2.1	x	0	BniB04g027220.1N.1	BniB02g006360.1N.1
1145	A	AT1G11710	BniB04g028060.2N.1	x	x				x	x	x	x	x	0	BniB04g027210.1N.1
1146	A	AT1G11720	BniB04g028050.2N.1	x	BniB03g004640.2N.1				BniB04g030590.1C2.1	x	BniB03g005390.1C2.1	x	x	0	BniB04g027200.1N.1		BniB03g004560.1N.1
1147	A	AT1G11730	x	x	x				x	x	x	x	x	0
1148	A	AT1G11740	BniB04g028040.2N.1	x	BniB03g004650.2N.1				BniB04g030580.1C2.1	x	BniB03g005400.1C2.1	BniB04g030570.1C2.1	x	0	BniB04g027190.1N.1		BniB03g004570.1N.1
1149	A	AT1G11750	x	BniB02g006460.2N.1	BniB03g004660.2N.1				x	BniB02g006600.1C2.1	BniB03g005410.1C2.1	x	x	0		BniB02g006370.1N.1	BniB03g004580.1N.1
1150	A	AT1G11755	BniB04g028030.2N.1	x	BniB03g004670.2N.1				BniB04g030560.1C2.1	x	BniB03g005420.1C2.1	x	x	0	BniB04g027180.1N.1		BniB03g004590.1N.1
1151	A	AT1G11760	x	BniB02g006470.2N.1	x				x	BniB02g006610.1C2.1	x	x	x	0		BniB02g006380.1N.1
1152	A	AT1G11765	x	BniB02g006490.2N.1	x	BniB02g006500.2N.1			x	BniB02g006640.1C2.1	x	x	BniB02g006630.1C2.1	0		BniB02g006390.1N.1		BniB02g006400.1N.1
1153	A	AT1G11770	BniB04g028000.2N.1	BniB02g006510.2N.1	x				BniB04g030540.1C2.1	BniB02g006660.1C2.1	x	x	x	0	BniB04g027150.1N.1	BniB02g006410.1N.1
1154	A	AT1G11780	x	BniB02g006520.2N.1	x				x	BniB02g006670.1C2.1	x	x	x	0		BniB02g006420.1N.1
1155	A	AT1G11785	x	x	x				x	x	x	x	x	0
1156	A	AT1G11790	BniB04g027980.2N.1	x	BniB03g004680.2N.1				BniB04g030520.1C2.1	x	BniB03g005430.1C2.1	x	x	0	BniB04g027130.1N.1		BniB03g004600.1N.1
1157	A	AT1G11800	x	BniB02g006540.2N.1	x				x	BniB02g006690.1C2.1	x	x	BniB02g006710.1C2.1	0		BniB02g006440.1N.1		BniB02g006460.1N.1
1158	A	AT1G11810	x	x	x				x	x	x	x	x	0
1159	A	AT1G11820	x	BniB02g006570.2N.1	BniB03g004690.2N.1				x	BniB02g006720.1C2.1	BniB03g005440.1C2.1	x	x	0		BniB02g006470.1N.1	BniB03g004610.1N.1
1160	A	AT1G11840	BniB04g027970.2N.1	BniB02g006580.2N.1	BniB03g004700.2N.1				BniB04g030510.1C2.1	x	BniB03g005450.1C2.1	x	x	0	BniB04g027120.1N.1	BniB02g006480.1N.1	BniB03g004650.1N.1
1161	A	AT1G11850	x	x	x				x	x	x	x	x	0
1162	A	AT1G11860	BniB04g027960.2N.1	BniB02g006600.2N.1	BniB03g004710.2N.1				BniB04g030500.1C2.1	BniB02g006750.1C2.1	BniB03g005460.1C2.1	x	x	0	BniB04g027110.1N.1	BniB02g006500.1N.1	BniB03g004660.1N.1
1163	A	AT1G11870	x	BniB02g006610.2N.1	BniB03g004740.2N.1				x	BniB02g006760.1C2.1	BniB03g005490.1C2.1	x	x	0		BniB02g006510.1N.1	BniB03g004690.1N.1
1164	A	AT1G11880	x	BniB02g006620.2N.1	BniB03g004750.2N.1				x	BniB02g006770.1C2.1	BniB03g005500.1C2.1	x	x	0		BniB02g006520.1N.1	BniB03g004700.1N.1
1165	A	AT1G11890	BniB06g038240.2N.1	BniB02g006630.2N.1	BniB03g004760.2N.1				BniB06g042290.1C2.1	x	BniB03g005510.1C2.1	x	x	0	BniB06g032820.1N.1	BniB02g006530.1N.1	BniB03g004710.1N.1
1166	A	AT1G11900	BniB06g038230.2N.1	x	BniB03g004770.2N.1				BniB06g042280.1C2.1	x	BniB03g005520.1C2.1	x	x	0	BniB06g032810.1N.1		BniB03g004720.1N.1
1167	A	AT1G11905	x	BniB02g006640.2N.1	x				x	BniB02g006780.1C2.1	x	x	x	0		BniB02g006540.1N.1
1168	A	AT1G11910	x	BniB02g006660.2N.1	BniB03g004780.2N.1				x	BniB02g006800.1C2.1	BniB03g005530.1C2.1	x	x	0		BniB02g006560.1N.1	BniB03g004730.1N.1
1169	A	AT1G11915	BniB06g038110.2N.1	x	BniB03g004790.2N.1				BniB06g042240.1C2.1	x	BniB03g005540.1C2.1	x	x	0	BniB06g032770.1N.1		BniB03g004740.1N.1
1170	A	AT1G11920	BniB06g038090.2N.1	x	x				BniB06g042190.1C2.1	x	x	x	x	0	BniB06g032740.1N.1
1171	A	AT1G11925	BniB06g038080.2N.1	x	x				BniB06g042130.1C2.1	BniB02g006870.1C2.1	x	x	BniB02g006920.1C2.1	0	BniB06g032690.1N.1
1172	A	AT1G11930	x	x	BniB03g004800.2N.1				x	x	BniB03g005550.1C2.1	x	x	0			BniB03g004750.1N.1
1173	A	AT1G11940	x	BniB02g006730.2N.1	BniB03g004810.2N.1				x	BniB02g006880.1C2.1	BniB03g005560.1C2.1	x	BniB02g006930.1C2.1	0		BniB02g006630.1N.1	BniB03g004760.1N.1
1174	A	AT1G11950	x	x	BniB03g004820.2N.1				x	x	BniB03g005570.1C2.1	x	x	0			BniB03g004770.1N.1
1175	A	AT1G11960	BniB06g038070.2N.1	x	x				BniB06g042120.1C2.1	x	x	x	x	0	BniB06g032680.1N.1
1176	A	AT1G11970	x	x	x				x	x	x	x	x	0
1177	A	AT1G11980	BniB06g038040.2N.1	x	x				BniB06g041960.1C2.1	x	x	x	x	0	BniB06g032640.1N.1
1178	A	AT1G11990	BniB06g038030.2N.1	x	x				BniB06g041950.1C2.1	x	x	x	x	0	BniB06g032630.1N.1
1179	A	AT1G12000	BniB06g038020.2N.1	BniB02g006740.2N.1	BniB03g004830.2N.1				BniB06g041940.1C2.1	BniB02g006890.1C2.1	BniB03p000008.1C2.1	x	x	0	BniB06g032620.1N.1	BniB02g006640.1N.1	BniB03g004780.1N.1
1180	A	AT1G12010	BniB06g038010.2N.1	BniB02g006750.2N.1	x				BniB06g041930.1C2.1	BniB02g007100.1C2.1	x	x	x	0	BniB06g032610.1N.1	BniB02g006650.1N.1
1181	A	AT1G12020	x	BniB02g006760.2N.1	BniB03g004840.2N.1				BniB06g041910.1C2.1	BniB02g007110.1C2.1	BniB03g005580.1C2.1	x	BniB02g007080.1C2.1	0		BniB02g006660.1N.1	BniB03g004790.1N.1
1182	A	AT1G12030	BniB06g037980.2N.1	x	BniB03g004870.2N.1				BniB06g041900.1C2.1	x	BniB03g005590.1C2.1	x	x	0	BniB06g032590.1N.1		BniB03g004810.1N.1
1183	A	AT1G12040	BniB06g037970.2N.1	BniB02g006770.2N.1	BniB03g004880.2N.1				BniB06g041870.1C2.1	BniB02g007120.1C2.1	BniB03g005600.1C2.1	x	x	0	BniB06g032570.1N.1	BniB02g006670.1N.1	BniB03g004820.1N.1
1184	A	AT1G12050	BniB06g037960.2N.1	x	x				BniB06g041860.1C2.1	x	BniB03g005610.1C2.1	x	x	0	BniB06g032550.1N.1
1185	A	AT1G12060	x	x	BniB03g004890.2N.1				x	x	BniB03g005630.1C2.1	x	x	0			BniB03g004830.1N.1
1186	A	AT1G12064	BniB06g037950.2N.1	BniB02g006780.2N.1	BniB03g004900.2N.1				BniB06g041850.1C2.1	BniB02g007140.1C2.1	BniB03g005640.1C2.1	x	x	0	BniB06g032540.1N.1	BniB02g006680.1N.1	BniB03g004840.1N.1
1187	A	AT1G12070	BniB06g037920.2N.1	BniB02g006790.2N.1	BniB03g004910.2N.1				BniB06g041800.1C2.1	BniB02g007150.1C2.1	BniB03g005650.1C2.1	x	x	0	BniB06g032500.1N.1	BniB02g006690.1N.1	BniB03g004850.1N.1
1188	A	AT1G12080	x	x	x				x	x	x	x	x	0
1189	A	AT1G12090	BniB06g037860.2N.1	x	BniB03g004930.2N.1				BniB06g041780.1C2.1	x	BniB03g005670.1C2.1	x	x	0	BniB06g032440.1N.1		BniB03g004870.1N.1
1190	A	AT1G12100	x	x	BniB03g004940.2N.1				x	x	BniB03g005680.1C2.1	x	x	0			BniB03g004880.1N.1
1191	A	AT1G12110	BniB06g037720.2N.1	BniB02g006820.2N.1	BniB03g004950.2N.1				BniB06g041770.1C2.1	BniB02g007190.1C2.1	BniB03g005690.1C2.1	x	BniB02g007170.1C2.1	0	BniB06g032320.1N.1	BniB02g006730.1N.1	BniB03g004890.1N.1
1192	A	AT1G12120	BniB06g037710.2N.1	BniB02g006830.2N.1	BniB03g004960.2N.1				BniB06g041760.1C2.1	BniB02g007200.1C2.1	BniB03g005700.1C2.1	x	BniB02g007180.1C2.1	0	BniB06g032310.1N.1	BniB02g006740.1N.1	BniB03g004900.1N.1
1193	A	AT1G12130	x	x	x				x	x	x	x	x	0
1194	A	AT1G12140	x	BniB02g006840.2N.1	BniB03g004970.2N.1				x	BniB02g007210.1C2.1	BniB03g005720.1C2.1	x	x	0		BniB02g006750.1N.1	BniB03g004910.1N.1
1195	A	AT1G12150	x	BniB02g006850.2N.1	BniB03g004980.2N.1				x	BniB02g007230.1C2.1	BniB03g005730.1C2.1	x	x	0		BniB02g006760.1N.1	BniB03g004920.1N.1
1196	A	AT1G12160	x	x	x				x	BniB02g007240.1C2.1	x	x	x	0
1197	A	AT1G12170	x	x	x				x	x	x	x	x	0
1198	A	AT1G12180	x	x	x				x	x	x	x	x	0
1199	A	AT1G12190	x	x	x				x	x	x	x	x	0
1200	A	AT1G12200	BniB06g037700.2N.1	BniB02g006860.2N.1	x				BniB06g041750.1C2.1	x	x	x	x	0	BniB06g032300.1N.1	BniB02g006770.1N.1
1201	A	AT1G12210	x	x	x	BniB04g021480.2N.1			x	x	x	x	x	0
1202	A	AT1G12211	x	x	x	x			x	x	x	x	x	0
1203	A	AT1G12220	x	BniB02g006880.2N.1	BniB03g004990.2N.1	BniB04g021570.2N.1			x	BniB02g007270.1C2.1	x	BniB04g029380.1C2.1	x	0		BniB02g006800.1N.1	BniB03g004930.1N.1	BniB04g020920.1N.1
1204	A	AT1G12230	BniB06g037690.2N.1	x	x	x			BniB06g041740.1C2.1	x	x	x	x	0	BniB06g032290.1N.1
1205	A	AT1G12240	BniB06g037680.2N.1	BniB02g006900.2N.1	x	BniB04g027060.2N.1			BniB06g041730.1C2.1	BniB02g007290.1C2.1	x	x	x	0	BniB06g032280.1N.1	BniB02g006820.1N.1		BniB04g026200.1N.1
1206	A	AT1G12244	x	BniB02g006990.2N.1	x	BniB02g006930.2N.1			x	BniB02g007350.1C2.1	x	x	BniB02g007300.1C2.1	0		BniB02g006910.1N.1		BniB02g006830.1N.1
1207	A	AT1G12250	x	BniB02g007000.2N.1	x	BniB02g006940.2N.1			x	BniB02g007360.1C2.1	x	x	BniB02g007310.1C2.1	0		BniB02g006920.1N.1		BniB02g006840.1N.1
1208	A	AT1G12260	BniB04g027070.2N.1	BniB02g007010.2N.1	BniB03g005000.2N.1	x			BniB04g029340.1C2.1	BniB02g007370.1C2.1	BniB03g005750.1C2.1	x	x	0	BniB04g026210.1N.1	BniB02g006930.1N.1	BniB03g004940.1N.1
1209	A	AT1G12270	x	BniB02g007050.2N.1	x	BniB02g007030.2N.1			x	BniB02g007390.1C2.1	x	x	BniB02g007380.1C2.1	0		BniB02g006970.1N.1		BniB02g006960.1N.1
1210	A	AT1G12280	BniB04g027080.2N.1	BniB02g007270.2N.1	BniB03g005030.2N.1				BniB04g029350.1C2.1	BniB02g007410.1C2.1	x	x	x	0	BniB04g026220.1N.1	BniB02g007120.1N.1	BniB03g004970.1N.1	BniB02g006980.1N.1
1211	A	AT1G12290	BniB04g027120.2N.1	BniB02g007300.2N.1	BniB03g005040.2N.1				BniB04g029390.1C2.1	BniB02g007670.1C2.1	BniB03p000010.1C2.1	x	x	0	BniB04g026260.1N.1	BniB02g007190.1N.1	BniB03g004980.1N.1
1212	A	AT1G12300	x	x	x				x	x	x	x	BniB02g007740.1C2.1	0				BniB02g007260.1N.1
1213	A	AT1G12310	BniB04g027130.2N.1	BniB02g007320.2N.1	BniB03g005050.2N.1				BniB04g029400.1C2.1	BniB02g007690.1C2.1	BniB03g005770.1C2.1	x	x	0	BniB04g026270.1N.1	BniB02g007200.1N.1	BniB03g004990.1N.1
1214	A	AT1G12320	BniB04g027140.2N.1	BniB02g007330.2N.1	BniB03g005060.2N.1				BniB04g029410.1C2.1	BniB02g007700.1C2.1	BniB03g005780.1C2.1	x	x	0	BniB04g026280.1N.1	BniB02g007210.1N.1	BniB03g005000.1N.1
1215	A	AT1G12330	BniB04g027150.2N.1	x	BniB03g005070.2N.1				BniB04g029420.1C2.1	x	BniB03g005800.1C2.1	x	x	0	BniB04g026290.1N.1		BniB03g005010.1N.1
1216	A	AT1G12340	x	x	x				x	x	x	x	x	0
1217	A	AT1G12350	x	x	x				x	x	x	x	x	0
1218	A	AT1G12360	BniB04g027160.2N.1	BniB02g007350.2N.1	x				BniB04g029430.1C2.1	BniB02g007710.1C2.1	x	x	x	0	BniB04g026300.1N.1	BniB02g007230.1N.1
1219	A	AT1G12370	x	x	BniB03g005080.2N.1				x	x	BniB03g005810.1C2.1	x	x	0			BniB03g005020.1N.1
1220	A	AT1G12380	BniB04g027180.2N.1	BniB02g007360.2N.1	BniB03g005090.2N.1				BniB04g029440.1C2.1	BniB02g007720.1C2.1	x	x	x	0	BniB04g026330.1N.1	BniB02g007240.1N.1	BniB03g005030.1N.1
1221	A	AT1G12390	BniB04g027190.2N.1	x	BniB03g005100.2N.1				BniB04g029450.1C2.1	x	x	x	x	0	BniB04g026340.1N.1		BniB03g005040.1N.1
1222	A	AT1G12400	x	x	BniB03g005110.2N.1				BniB04g029460.1C2.1	x	BniB03g005820.1C2.1	x	x	0	BniB04g026350.1N.1		BniB03g005050.1N.1
1223	A	AT1G12410	BniB04g027210.2N.1	BniB02g007370.2N.1	x				BniB04g029470.1C2.1	BniB02g007730.1C2.1	x	x	x	0	BniB04g026360.1N.1	BniB02g007250.1N.1
1224	A	AT1G12411	x	x	x				x	x	x	x	x	0
1225	A	AT1G12420	BniB04g027220.2N.1	x	BniB03g005130.2N.1				BniB04g029480.1C2.1	x	BniB03g005830.1C2.1	x	x	0	BniB04g026370.1N.1		BniB03g005070.1N.1
1226	A	AT1G12423	x	x	x				x	x	x	x	x	0
1227	A	AT1G12430	BniB04g027230.2N.1	x	x				BniB04g029490.1C2.1	x	x	x	x	0	BniB04g026380.1N.1
1228	A	AT1G12440	x	BniB02g007390.2N.1	x				x	BniB02g007750.1C2.1	x	x	x	0		BniB02g007270.1N.1
1229	A	AT1G12450	BniB04g027240.2N.1	BniB02g007400.2N.1	BniB03g005150.2N.1				BniB04g029500.1C2.1	BniB02g007760.1C2.1	BniB03g005850.1C2.1	BniB04g029580.1C2.1	x	0	BniB04g026390.1N.1	BniB02g007280.1N.1	BniB03g005090.1N.1
1230	A	AT1G12451	x	x	x				x	x	x	x	x	0
1231	A	AT1G12460	BniB04g027250.2N.1	x	x				BniB04g029510.1C2.1	x	x	BniB04g029600.1C2.1	x	0	BniB04g026400.1N.1
1232	A	AT1G12470	BniB04g027270.2N.1	x	BniB03g005160.2N.1				BniB04g029530.1C2.1	x	BniB03g005860.1C2.1	BniB04g029630.1C2.1	x	0	BniB04g026420.1N.1		BniB03g005100.1N.1
1233	A	AT1G12480	BniB04g027280.2N.1	x	x				BniB04g029540.1C2.1	x	x	BniB04g029650.1C2.1	x	0	BniB04g026430.1N.1
1234	A	AT1G12490	x	x	x				x	x	x	x	x	0
1235	A	AT1G12500	x	x	BniB03g005170.2N.1				x	x	BniB03g005870.1C2.1	x	x	0			BniB03g005110.1N.1
1236	A	AT1G12520	x	BniB02g007410.2N.1	BniB03g005180.2N.1				x	x	BniB03g005890.1C2.1	x	x	0		BniB02g007290.1N.1	BniB03g005130.1N.1
1237	A	AT1G12530	BniB04g027290.2N.1	x	x				BniB04g029550.1C2.1	BniB02g007770.1C2.1	x	BniB04g029660.1C2.1	x	0	BniB04g026440.1N.1
1238	A	AT1G12540	BniB04g027310.2N.1	BniB02g007440.2N.1	x				BniB04g029560.1C2.1	BniB02g007820.1C2.1	x	x	x	0	BniB04g026480.1N.1	BniB02g007310.1N.1
1239	A	AT1G12550	BniB04g027320.2N.1	BniB02g007450.2N.1	x				BniB04g029670.1C2.1	BniB02g007850.1C2.1	x	BniB02g007840.1C2.1	x	0	BniB04g026490.1N.1	BniB02g007320.1N.1		BniB02g007330.1N.1
1240	A	AT1G12560	BniB04g027330.2N.1	BniB02g007480.2N.1	BniB03g005190.2N.1				BniB04g029680.1C2.1	BniB02g007860.1C2.1	BniB03g005900.1C2.1	BniB04g029770.1C2.1	x	0	BniB04g026510.1N.1	BniB02g007340.1N.1	BniB03g005140.1N.1
1241	A	AT1G12570	BniB04g027350.2N.1	x	BniB03g005200.2N.1				BniB04g029700.1C2.1	x	BniB03g005910.1C2.1	BniB04g029800.1C2.1	x	0	BniB04g026530.1N.1		BniB03g005150.1N.1
1242	A	AT1G12580	x	BniB02g007500.2N.1	BniB03g005210.2N.1				x	BniB02g007880.1C2.1	BniB03g005920.1C2.1	x	x	0		BniB02g007360.1N.1	BniB03g005160.1N.1
1243	A	AT1G12600	x	x	BniB03g005220.2N.1				x	x	BniB03g005930.1C2.1	x	x	0			BniB03g005170.1N.1
1244	A	AT1G12610	BniB04g027360.2N.1	BniB02g007510.2N.1	BniB03g005230.2N.1				BniB04g029710.1C2.1	BniB02g007890.1C2.1	BniB03g005940.1C2.1	BniB04g029810.1C2.1	x	0	BniB04g026540.1N.1	BniB02g007370.1N.1	BniB03g005180.1N.1
1245	A	AT1G12620	x	x	BniB03g005250.2N.1				x	x	BniB03g005950.1C2.1	x	x	0			BniB03g005200.1N.1
1246	A	AT1G12630	x	x	BniB03g005260.2N.1				x	x	BniB03g005980.1C2.1	x	x	0			BniB03g005210.1N.1
1247	A	AT1G12640	BniB04g027370.2N.1	x	x				BniB04g029820.1C2.1	x	x	x	x	0	BniB04g026550.1N.1
1248	A	AT1G12650	x	BniB02g007520.2N.1	BniB03g005270.2N.1				x	BniB02g007900.1C2.1	BniB03g005990.1C2.1	x	x	0		BniB02g007380.1N.1	BniB03g005220.1N.1
1249	A	AT1G12660	BniB04g027380.2N.1	BniB02g007530.2N.1	x				BniB04g029830.1C2.1	BniB02g007910.1C2.1	x	x	x	0	BniB04g026560.1N.1	BniB02g007390.1N.1
1250	A	AT1G12663	BniB04g027400.2N.1	BniB02g007540.2N.1	x				BniB04g029850.1C2.1	BniB02g007920.1C2.1	x	x	x	0	BniB04g026580.1N.1	BniB02g007400.1N.1
1251	A	AT1G12665	x	x	x				x	x	x	x	x	0
1252	A	AT1G12672	x	BniB02g007560.2N.1	x				x	BniB02g007940.1C2.1	x	x	x	0		BniB02g007420.1N.1
1253	A	AT1G12680	BniB04g027410.2N.1	BniB02g007570.2N.1	BniB03g005280.2N.1				BniB04g029870.1C2.1	BniB02g007950.1C2.1	BniB03g006000.1C2.1	BniB04g029860.1C2.1	x	0	BniB04g026590.1N.1	BniB02g007430.1N.1	BniB03g005230.1N.1
1254	A	AT1G12700	x	BniB02g007600.2N.1	BniB03g005300.2N.1				x	BniB02g007970.1C2.1	BniB03g006020.1C2.1	x	BniB02g007960.1C2.1	0		BniB02g007460.1N.1	BniB03g005250.1N.1	BniB02g007440.1N.1
1255	A	AT1G12710	BniB04g027420.2N.1	x	x				BniB04g029880.1C2.1	x	x	x	x	0	BniB04g026600.1N.1
1256	A	AT1G12730	x	x	x				x	x	x	x	x	0
1257	A	AT1G12740	BniB04g027440.2N.1	BniB02g007630.2N.1	x				BniB04g029900.1C2.1	BniB02g008000.1C2.1	x	x	x	0	BniB04g026610.1N.1	BniB02g007490.1N.1
1258	A	AT1G12750	BniB04g027450.2N.1	x	x				BniB04g029910.1C2.1	x	x	x	x	0	BniB04g026620.1N.1
1259	A	AT1G12760	BniB04g027460.2N.1	BniB02g007640.2N.1	x				BniB04g029920.1C2.1	BniB02g008010.1C2.1	x	x	x	0	BniB04g026630.1N.1	BniB02g007500.1N.1		BniB02g007470.1N.1
1260	A	AT1G12770	x	x	BniB03g005310.2N.1				x	x	BniB03g006030.1C2.1	x	x	0			BniB03g005260.1N.1
1261	A	AT1G12775	x	BniB02g007660.2N.1	BniB03g005320.2N.1				x	x	x	x	x	0		BniB02g007510.1N.1	BniB03g005270.1N.1	BniB02g007480.1N.1
1262	A	AT1G12780	BniB04g027490.2N.1	x	BniB03g005330.2N.1				BniB04g029950.1C2.1	x	BniB03g006050.1C2.1	BniB04g029930.1C2.1	x	0	BniB04g026660.1N.1		BniB03g005280.1N.1
1263	A	AT1G12790	BniB04g027500.2N.1	x	x				BniB04g029960.1C2.1	x	x	x	x	0	BniB04g026670.1N.1
1264	A	AT1G12800	BniB04g027520.2N.1	x	BniB03g005360.2N.1				BniB04g030000.1C2.1	x	x	x	x	0	BniB04g026690.1N.1		BniB03g005310.1N.1
1265	A	AT1G12805	BniB04g027530.2N.1	x	BniB03g005370.2N.1				BniB04g030010.1C2.1	x	BniB03g006060.1C2.1	x	x	0	BniB04g026700.1N.1		BniB03g005320.1N.1
1266	A	AT1G12810	x	x	x				x	x	x	x	x	0
1267	A	AT1G12820	x	BniB02g007670.2N.1	BniB03g005390.2N.1				x	BniB02g008020.1C2.1	BniB03g006080.1C2.1	x	x	0		BniB02g007520.1N.1	BniB03g005340.1N.1
1268	A	AT1G12830	BniB04g027550.2N.1	BniB02g007680.2N.1	BniB03g005400.2N.1				BniB04g030020.1C2.1	BniB02g008030.1C2.1	BniB03g006090.1C2.1	x	x	0	BniB04g026720.1N.1	BniB02g007530.1N.1	BniB03g005350.1N.1
1269	A	AT1G12840	BniB04g027560.2N.1	BniB02g007690.2N.1	BniB03g005410.2N.1				BniB04g030030.1C2.1	BniB02g008040.1C2.1	BniB03g006100.1C2.1	x	x	0	BniB04g026730.1N.1	BniB02g007540.1N.1	BniB03g005360.1N.1
1270	A	AT1G12845	BniB04g027570.2N.1	x	BniB03g005420.2N.1				x	x	BniB03g006110.1C2.1	x	x	0	BniB04g026740.1N.1		BniB03g005370.1N.1
1271	A	AT1G12850	x	x	BniB03g005430.2N.1				x	x	BniB03g006120.1C2.1	x	x	0			BniB03g005380.1N.1
1272	A	AT1G12855	x	BniB02g007720.2N.1	x	BniB02g007700.2N.1			x	BniB02g008070.1C2.1	x	x	BniB02g008060.1C2.1	0		BniB02g007570.1N.1		BniB02g007560.1N.1
1273	A	AT1G12860	BniB04g027580.2N.1	x	BniB03g005440.2N.1				BniB04g030050.1C2.1	x	BniB03g006130.1C2.1	x	x	0	BniB04g026750.1N.1		BniB03g005390.1N.1
1274	A	AT1G12870	x	BniB02g007750.2N.1	x				x	BniB02g008100.1C2.1	x	x	x	0		BniB02g007600.1N.1
1275	A	AT1G12880	BniB04g027600.2N.1	x	x				BniB04g030070.1C2.1	x	x	x	x	0	BniB04g026770.1N.1
1276	A	AT1G12890	x	BniB02g007760.2N.1	x				x	BniB02g008110.1C2.1	x	x	x	0		BniB02g007610.1N.1
1277	A	AT1G12900	BniB04g027610.2N.1	BniB02g007770.2N.1	x				BniB04g030080.1C2.1	BniB02g008120.1C2.1	x	x	x	0	BniB04g026780.1N.1	BniB02g007620.1N.1
1278	A	AT1G12910	x	BniB02g007780.2N.1	x				x	BniB02g008130.1C2.1	x	x	x	0		BniB02g007630.1N.1
1279	A	AT1G12920	BniB04g027650.2N.1	x	BniB03g005450.2N.1				BniB04g030120.1C2.1	x	BniB03g006140.1C2.1	x	x	0	BniB04g026820.1N.1		BniB03g005400.1N.1
1280	A	AT1G12930	x	BniB02g007790.2N.1	x				x	BniB02g008140.1C2.1	x	BniB04g030100.1C2.1	x	0	BniB04g026830.1N.1	BniB02g007640.1N.1
1281	A	AT1G12938	x	x	x				x	x	x	x	x	0
1282	A	AT1G12940	x	x	x				x	x	BniB03g006150.1C2.1	x	x	0
1283	A	AT1G12950	x	BniB02g007800.2N.1	BniB03g005460.2N.1				x	BniB02g008150.1C2.1	BniB03g006160.1C2.1	x	x	0		BniB02g007650.1N.1	BniB03g005410.1N.1
1284	A	AT1G12960	x	x	x				x	x	x	x	x	0
1285	A	AT1G12970	x	BniB02g007810.2N.1	x				x	BniB02g008160.1C2.1	x	x	x	0		BniB02g007660.1N.1
1286	A	AT1G12980	BniB04g027670.2N.1	BniB02g007820.2N.1	x				BniB04g030140.1C2.1	BniB02g008170.1C2.1	x	x	x	0	BniB04g026840.1N.1	BniB02g007670.1N.1
1287	A	AT1G12990	BniB04g027680.2N.1	x	BniB03g005470.2N.1				BniB04g030150.1C2.1	x	BniB03g006170.1C2.1	x	x	0	BniB04g026850.1N.1		BniB03g005420.1N.1
1288	A	AT1G13000	BniB04g027690.2N.1	x	x				BniB04g030160.1C2.1	x	x	x	x	0	BniB04g026860.1N.1
1289	A	AT1G13020	x	BniB02g007830.2N.1	BniB03g005480.2N.1				x	x	BniB03g006180.1C2.1	x	x	0		BniB02g007680.1N.1	BniB03g005430.1N.1
1290	A	AT1G13030	BniB04g027700.2N.1	BniB02g007850.2N.1	x				BniB04g030170.1C2.1	BniB02g008200.1C2.1	x	x	BniB02g008230.1C2.1	0	BniB04g026870.1N.1	BniB02g007700.1N.1
1291	A	AT1G13040	BniB04g027710.2N.1	x	BniB03g005490.2N.1				BniB04g030190.1C2.1	x	BniB03g006190.1C2.1	BniB04g030180.1C2.1	x	0	BniB04g026880.1N.1		BniB03g005440.1N.1
1292	A	AT1G13050	BniB04g027720.2N.1	x	x				x	x	x	x	x	0	BniB04g026890.1N.1
1293	A	AT1G13060	BniB04g027730.2N.1	BniB02g007870.2N.1	x				BniB04g030200.1C2.1	BniB02g008250.1C2.1	BniB03g006200.1C2.1	x	x	0	BniB04g026900.1N.1	BniB02g007710.1N.1
1294	A	AT1G13080	x	x	x				x	BniB02g008260.1C2.1	BniB03g006210.1C2.1	x	x	0
1295	A	AT1G13090	BniB04g027740.2N.1	BniB02g007880.2N.1	x				BniB04g030210.1C2.1	BniB02g008290.1C2.1	BniB03g006220.1C2.1	x	x	0	BniB04g026910.1N.1	BniB02g007720.1N.1
1296	A	AT1G13100	x	BniB02g007920.2N.1	x				x	BniB02g008320.1C2.1	BniB03g006230.1C2.1	x	x	0		BniB02g007770.1N.1
1297	A	AT1G13110	x	BniB02g007940.2N.1	BniB03g005500.2N.1				BniB04g030220.1C2.1	BniB02g008370.1C2.1	BniB03g006240.1C2.1	x	BniB02g008380.1C2.1	0		BniB02g007780.1N.1	BniB03g005450.1N.1
1298	A	AT1G13120	BniB04g027750.2N.1	BniB02g007950.2N.1	x				BniB04g030240.1C2.1	BniB02g008390.1C2.1	x	BniB04g030230.1C2.1	x	0	BniB04g026920.1N.1	BniB02g007790.1N.1
1299	A	AT1G13130	BniB04g027760.2N.1	BniB02g007990.2N.1	x				BniB04g030250.1C2.1	BniB02g008400.1C2.1	x	x	x	0	BniB04g026930.1N.1	BniB02g007800.1N.1
1300	A	AT1G13140	x	x	x				x	BniB02g008410.1C2.1	x	x	x	0
1301	A	AT1G13150	BniB04g027770.2N.1	BniB02g008020.2N.1	BniB03g005510.2N.1				BniB04g030260.1C2.1	BniB02g008420.1C2.1	BniB03g006250.1C2.1	x	x	0	BniB04g026940.1N.1	BniB02g007810.1N.1	BniB03g005460.1N.1
1302	A	AT1G13160	x	BniB02g008030.2N.1	x				x	BniB02g008430.1C2.1	x	x	x	0		BniB02g007820.1N.1
1303	A	AT1G13170	BniB04g027780.2N.1	x	x				BniB04g030270.1C2.1	x	x	x	x	0	BniB04g026950.1N.1
1304	A	AT1G13180	x	x	BniB03g005520.2N.1				x	x	BniB03g006280.1C2.1	x	x	0			BniB03g005470.1N.1
1305	A	AT1G13190	BniB04g027790.2N.1	BniB02g008060.2N.1	x				BniB04g030280.1C2.1	x	x	x	x	0	BniB04g026960.1N.1	BniB02g007850.1N.1
1306	A	AT1G13195	BniB04g027800.2N.1	BniB02g008070.2N.1	x				BniB04g030290.1C2.1	BniB02g008470.1C2.1	x	x	x	0	BniB04g026970.1N.1	BniB02g007860.1N.1
1307	A	AT1G13200	x	x	BniB03g005530.2N.1				x	x	BniB03g006290.1C2.1	x	x	0			BniB03g005480.1N.1
1308	A	AT1G13210	BniB04g027810.2N.1	BniB02g008080.2N.1	x				BniB04g030300.1C2.1	BniB02g008480.1C2.1	x	x	x	0	BniB04g026980.1N.1	BniB02g007870.1N.1
1309	A	AT1G13220	BniB04g027820.2N.1	x	x				BniB04g030310.1C2.1	x	x	x	x	0	BniB04g026990.1N.1
1310	A	AT1G13230	BniB04g027830.2N.1	x	x				BniB04g030320.1C2.1	x	x	x	x	0	BniB04g027000.1N.1
1311	A	AT1G13245	x	x	x				x	x	x	x	x	0
1312	A	AT1G13250	BniB04g027840.2N.1	x	x				BniB04g030330.1C2.1	x	x	x	x	0	BniB04g027010.1N.1
1313	A	AT1G13260	BniB04g027860.2N.1	BniB02g008090.2N.1	x				BniB04g030360.1C2.1	BniB02g008500.1C2.1	x	x	x	0	BniB04g027020.1N.1	BniB02g007880.1N.1
1314	A	AT1G13270	x	BniB02g008120.2N.1	BniB03g005550.2N.1				x	BniB02g008520.1C2.1	BniB03g006310.1C2.1	x	x	0		BniB02g007920.1N.1	BniB03g005500.1N.1
1315	A	AT1G13280	x	x	BniB03g005560.2N.1				x	x	BniB03g006320.1C2.1	x	x	0			BniB03g005510.1N.1
1316	A	AT1G13290	BniB04g027870.2N.1	BniB02g008140.2N.1	x				BniB04g030380.1C2.1	BniB02g008530.1C2.1	x	x	x	0	BniB04g027030.1N.1	BniB02g007930.1N.1
1317	A	AT1G13300	BniB04g027880.2N.1	BniB02g008150.2N.1	BniB03g005570.2N.1				BniB04g030390.1C2.1	BniB02g008540.1C2.1	BniB03g006330.1C2.1	x	x	0	BniB04g027040.1N.1	BniB02g007960.1N.1	BniB03g005520.1N.1
1318	A	AT1G13310	x	x	BniB03g005580.2N.1				x	x	x	x	x	0			BniB03g005530.1N.1
1319	A	AT1G13320	x	BniB02g008160.2N.1	x				x	x	x	x	x	0
1320	A	AT1G13330	BniB04g027890.2N.1	BniB02g008190.2N.1	x				BniB04g030440.1C2.1	x	x	BniB04g030400.1C2.1	x	0	BniB04g027050.1N.1
1321	A	AT1G13340	BniB04g027900.2N.1	BniB02g008200.2N.1	BniB03g005590.2N.1				BniB04g030450.1C2.1	x	BniB03g006340.1C2.1	BniB04g030410.1C2.1	x	0	BniB04g027060.1N.1		BniB03g005540.1N.1
1322	A	AT1G13350	x	x	BniB03g005610.2N.1				x	x	x	x	x	0			BniB03g005560.1N.1
1323	A	AT1G13360	BniB04g027920.2N.1	x	BniB03g005620.2N.1				BniB04g030460.1C2.1	x	BniB03g006350.1C2.1	x	x	0	BniB04g027070.1N.1		BniB03g005570.1N.1
1324	A	AT1G13370	x	x	x				x	x	x	x	x	0
1325	A	AT1G13380	BniB04g027930.2N.1	x	x				BniB04g030470.1C2.1	x	x	x	x	0	BniB04g027080.1N.1
1326	A	AT1G13390	BniB04g027940.2N.1	BniB02g008220.2N.1	BniB03g005640.2N.1				BniB04g030480.1C2.1	BniB02g008580.1C2.1	BniB03g006360.1C2.1	x	BniB02g008700.1C2.1	0	BniB04g027090.1N.1	BniB02g007990.1N.1	BniB03g005590.1N.1
1327	A	AT1G13400	BniB04g027950.2N.1	x	BniB03g005650.2N.1				BniB04g030490.1C2.1	x	BniB03g006370.1C2.1	x	x	0	BniB04g027100.1N.1		BniB03g005600.1N.1
1328	A	AT1G13410	x	x	BniB03g005660.2N.1				x	x	BniB03g006380.1C2.1	x	x	0			BniB03g005610.1N.1
1329	A	AT1G13420	x	x	x				x	x	x	x	x	0
1330	A	AT1G13430	x	x	x				x	x	x	x	x	0
1331	A	AT1G13440	BniB06g038250.2N.1	BniB02g008250.2N.1	BniB03g005670.2N.1				BniB06g042300.1C2.1	BniB02g008620.1C2.1	BniB03g006390.1C2.1	x	x	0	BniB06g032830.1N.1	BniB02g008020.1N.1	BniB03g005620.1N.1
1332	A	AT1G13450	BniB06g038260.2N.1	BniB02g008280.2N.1	x				BniB06g042310.1C2.1	BniB02g008640.1C2.1	x	x	x	0	BniB06g032840.1N.1	BniB02g008050.1N.1
1333	A	AT1G13460	BniB06g038270.2N.1	x	x				BniB06g042320.1C2.1	x	x	x	x	0	BniB06g032850.1N.1
1334	A	AT1G13470	x	x	x				x	BniB02g008980.1C2.1	x	x	x	0
1335	A	AT1G13480	x	x	x				x	BniB02g009010.1C2.1	x	x	x	0
1336	A	AT1G13485	x	x	x				x	x	x	x	x	0
1337	A	AT1G13490	x	x	x				x	BniB02g009020.1C2.1	x	x	x	0
1338	A	AT1G13500	x	x	BniB03g005680.2N.1				x	x	BniB03g006400.1C2.1	x	x	0			BniB03g005630.1N.1
1339	A	AT1G13510	x	x	x				x	BniB02g009040.1C2.1	x	x	x	0
1340	A	AT1G13520	x	x	x				x	BniB02g009050.1C2.1	x	x	x	0
1341	A	AT1G13530	x	x	x				x	BniB02g009060.1C2.1	x	x	x	0
1342	A	AT1G13540	BniB06g038280.2N.1	x	BniB03g005700.2N.1				BniB06g042330.1C2.1	BniB02g009070.1C2.1	BniB03g006420.1C2.1	x	x	0	BniB06g032860.1N.1		BniB03g005660.1N.1
1343	A	AT1G13550	x	BniB02g008490.2N.1	BniB03g005720.2N.1				x	BniB02g009080.1C2.1	BniB03g006440.1C2.1	x	x	0		BniB02g008190.1N.1	BniB03g005680.1N.1
1344	A	AT1G13560	BniB06g038290.2N.1	BniB02g008500.2N.1	x				BniB06g042340.1C2.1	BniB02g009150.1C2.1	x	x	x	0	BniB06g032870.1N.1	BniB02g008200.1N.1
1345	A	AT1G13570	BniB06g038300.2N.1	x	x				BniB06g042350.1C2.1	x	x	x	x	0	BniB06g032880.1N.1
1346	A	AT1G13580	x	BniB02g008510.2N.1	x				x	BniB02g009160.1C2.1	x	x	x	0		BniB02g008210.1N.1
1347	A	AT1G13590	BniB06g038310.2N.1	BniB02g008530.2N.1	x				BniB06g042360.1C2.1	BniB02g009180.1C2.1	x	x	x	0	BniB06g032890.1N.1	BniB02g008230.1N.1
1348	A	AT1G13600	BniB06g038320.2N.1	BniB02g008540.2N.1	x				BniB06g042380.1C2.1	BniB02g009190.1C2.1	x	x	x	0	BniB06g032910.1N.1	BniB02g008240.1N.1
1349	A	AT1G13605	BniB06g038340.2N.1	x	x				BniB06g042440.1C2.1	x	x	x	x	0	BniB06g032930.1N.1
1350	A	AT1G13607	x	x	x				x	x	x	x	x	0
1351	A	AT1G13608	x	x	x				x	x	x	x	x	0
1352	A	AT1G13609	x	x	x				x	x	x	x	x	0
1353	A	AT1G13610	BniB06g038380.2N.1	x	x				BniB06g042470.1C2.1	x	x	x	x	0	BniB06g032960.1N.1
1354	A	AT1G13620	BniB06g038390.2N.1	x	x				BniB06g042480.1C2.1	x	x	x	x	0	BniB06g032970.1N.1
1355	A	AT1G13630	BniB06g038400.2N.1	x	x				BniB06g042500.1C2.1	x	x	x	x	0	BniB06g032980.1N.1
1356	A	AT1G13635	BniB06g038410.2N.1	x	x				BniB06g042510.1C2.1	x	x	x	x	0	BniB06g032990.1N.1
1357	A	AT1G13640	BniB06g038430.2N.1	x	x				BniB06g042530.1C2.1	x	x	x	x	0	BniB06g033010.1N.1
1358	A	AT1G13650	BniB06g038440.2N.1	x	x				BniB06g042540.1C2.1	x	x	x	x	0	BniB06g033020.1N.1
1359	A	AT1G13670	BniB06g038450.2N.1	x	x				BniB06g042550.1C2.1	x	x	x	x	0	BniB06g033030.1N.1
1360	A	AT1G13680	BniB06g038460.2N.1	x	x				BniB06g042560.1C2.1	x	x	x	x	0	BniB06g033040.1N.1
1361	A	AT1G13690	BniB06g038470.2N.1	x	x				BniB06g042570.1C2.1	x	x	x	x	0	BniB06g033050.1N.1
1362	A	AT1G13700	x	BniB02g008570.2N.1	x				x	BniB02g009230.1C2.1	x	x	x	0		BniB02g008270.1N.1
1363	A	AT1G13710	BniB06g038540.2N.1	BniB02g008590.2N.1	x				BniB06g042640.1C2.1	BniB02g009270.1C2.1	x	x	x	0	BniB06g033120.1N.1	BniB02g008290.1N.1
1364	A	AT1G13730	x	x	x				BniB06g042740.1C2.1	x	x	x	x	0	BniB06g033190.1N.1
1365	A	AT1G13740	BniB06g038640.2N.1	BniB02g008620.2N.1	x				BniB06g042750.1C2.1	BniB02g009280.1C2.1	x	x	x	0	BniB06g033200.1N.1	BniB02g008310.1N.1
1366	A	AT1G13750	BniB06g038650.2N.1	BniB02g008630.2N.1	x				BniB06g042760.1C2.1	BniB02g009290.1C2.1	x	x	x	0	BniB06g033210.1N.1	BniB02g008320.1N.1
1367	A	AT1G13755	x	x	x				x	x	x	x	x	0
1368	A	AT1G13760	x	x	x				x	x	x	x	x	0
1369	A	AT1G13770	BniB06g038660.2N.1	x	x				BniB06g042770.1C2.1	x	x	x	x	0	BniB06g033220.1N.1
1370	A	AT1G13780	BniB06g038720.2N.1	BniB02g008660.2N.1	x				BniB06g042790.1C2.1	BniB02g009320.1C2.1	x	x	BniB02g009310.1C2.1	0	BniB06g033270.1N.1	BniB02g008340.1N.1
1371	A	AT1G13790	x	BniB02g008670.2N.1	x				x	BniB02g009330.1C2.1	x	x	x	0		BniB02g008350.1N.1
1372	A	AT1G13800	BniB06g038730.2N.1	x	x				BniB06g042800.1C2.1	x	x	x	x	0	BniB06g033280.1N.1
1373	A	AT1G13810	x	BniB02g008690.2N.1	x				x	BniB02g009350.1C2.1	x	x	x	0		BniB02g008370.1N.1
1374	A	AT1G13820	BniB06g038740.2N.1	x	x				BniB06g042810.1C2.1	x	x	x	x	0	BniB06g033290.1N.1
1375	A	AT1G13830	BniB06g038750.2N.1	BniB02g008710.2N.1	BniB03g005800.2N.1				BniB06g042820.1C2.1	BniB02g009360.1C2.1	BniB03g006530.1C2.1	x	BniB02g009370.1C2.1	0	BniB06g033300.1N.1	BniB02g008390.1N.1	BniB03g005760.1N.1	BniB02g008380.1N.1
1376	A	AT1G13860	x	x	x				x	x	x	x	x	0
1377	A	AT1G13870	x	BniB02g008720.2N.1	BniB03g005810.2N.1				x	x	BniB03g006540.1C2.1	x	x	0		BniB02g008410.1N.1	BniB03g005770.1N.1
1378	A	AT1G13880	x	BniB02g008730.2N.1	BniB03g005820.2N.1				x	BniB02g009400.1C2.1	BniB03g006550.1C2.1	x	x	0		BniB02g008420.1N.1	BniB03g005780.1N.1
1379	A	AT1G13890	BniB06g038760.2N.1	BniB02g008830.2N.1	x				BniB06g042830.1C2.1	BniB02g009500.1C2.1	x	x	x	0	BniB06g033310.1N.1	BniB02g008520.1N.1
1380	A	AT1G13900	BniB06g038770.2N.1	BniB02g008840.2N.1	BniB03g005830.2N.1				BniB06g042840.1C2.1	BniB02g009510.1C2.1	BniB03g006560.1C2.1	x	x	0	BniB06g033320.1N.1	BniB02g008530.1N.1	BniB03g005790.1N.1
1381	A	AT1G13910	x	x	x				x	x	x	x	x	0
1382	A	AT1G13920	BniB06g038780.2N.1	x	BniB03g005840.2N.1				BniB06g042850.1C2.1	x	BniB03g006570.1C2.1	x	x	0	BniB06g033330.1N.1		BniB03g005800.1N.1
1383	A	AT1G13930	x	x	BniB03g005850.2N.1				x	x	BniB03g006590.1C2.1	x	x	0			BniB03g005810.1N.1
1384	A	AT1G13940	BniB06g038790.2N.1	BniB02g008860.2N.1	BniB03g005860.2N.1				BniB06g042860.1C2.1	BniB02g009530.1C2.1	BniB03g006600.1C2.1	x	x	0	BniB06g033340.1N.1	BniB02g008550.1N.1	BniB03g005820.1N.1
1385	A	AT1G13950	x	BniB02g008870.2N.1	x				x	BniB02g009540.1C2.1	x	x	x	0		BniB02g008560.1N.1
1386	A	AT1G13960	BniB06g038850.2N.1	BniB02g008880.2N.1	BniB03g005870.2N.1				BniB06g042940.1C2.1	BniB02g009550.1C2.1	BniB03g006610.1C2.1	x	x	0	BniB06g033410.1N.1	BniB02g008570.1N.1	BniB03g005830.1N.1
1387	A	AT1G13970	BniB06g038860.2N.1	BniB02g008900.2N.1	x				BniB06g042950.1C2.1	BniB02g009570.1C2.1	x	x	x	0	BniB06g033420.1N.1	BniB02g008590.1N.1
1388	A	AT1G13980	BniB06g038870.2N.1	x	x				BniB06g042960.1C2.1	x	x	x	x	0	BniB06g033430.1N.1
1389	A	AT1G13990	BniB06g038880.2N.1	x	x				BniB06g042970.1C2.1	x	x	x	x	0	BniB06g033440.1N.1
1390	A	AT1G14000	BniB06g038890.2N.1	BniB02g008910.2N.1	x				BniB06g042980.1C2.1	BniB02g009580.1C2.1	x	x	x	0	BniB06g033450.1N.1	BniB02g008600.1N.1
1391	A	AT1G14010	x	BniB02g008920.2N.1	BniB03g005880.2N.1				x	BniB02g009590.1C2.1	BniB03g006620.1C2.1	x	x	0		BniB02g008610.1N.1	BniB03g005840.1N.1
1392	A	AT1G14020	x	x	BniB03g005890.2N.1				BniB06g042990.1C2.1	x	BniB03g006630.1C2.1	x	x	0			BniB03g005850.1N.1
1393	A	AT1G14030	BniB06g038900.2N.1	BniB02g008930.2N.1	x				BniB06g043010.1C2.1	BniB02g009600.1C2.1	x	x	x	0	BniB06g033460.1N.1	BniB02g008620.1N.1
1394	A	AT1G14040	BniB06g038910.2N.1	BniB02g009010.2N.1	x				BniB06g043040.1C2.1	BniB02g009620.1C2.1	x	x	BniB02g009610.1C2.1	0	BniB06g033470.1N.1	BniB02g008640.1N.1
1395	A	AT1G14048	x	x	x				x	x	x	x	x	0
1396	A	AT1G14060	x	BniB02g009050.2N.1	BniB03g005900.2N.1				x	BniB02g009800.1C2.1	BniB03g006640.1C2.1	x	BniB02g009670.1C2.1	0		BniB02g008650.1N.1	BniB03g005860.1N.1
1397	A	AT1G14070	x	BniB02g009090.2N.1	x				BniB06g043050.1C2.1	BniB02g009850.1C2.1	BniB03g006650.1C2.1	x	BniB02g009770.1C2.1	0	BniB06g033510.1N.1
1398	A	AT1G14080	BniB06g038950.2N.1	BniB02g009120.2N.1	x				BniB06g043060.1C2.1	BniB02g009920.1C2.1	x	x	x	0	BniB06g033560.1N.1	BniB02g008660.1N.1
1399	A	AT1G14100	BniB06g039010.2N.1	BniB02g009130.2N.1	x				BniB06g043100.1C2.1	BniB02g009930.1C2.1	BniB03g006660.1C2.1	x	x	0	BniB06g033570.1N.1	BniB02g008680.1N.1
1400	A	AT1G14110	BniB06g039040.2N.1	BniB02g009140.2N.1	BniB03g005910.2N.1				BniB06g043110.1C2.1	BniB02g010070.1C2.1	BniB03g006670.1C2.1	x	x	0	BniB06g033580.1N.1		BniB03g005870.1N.1
1401	A	AT1G14120	BniB06g039140.2N.1	x	x				BniB06g043120.1C2.1	x	x	x	x	0	BniB06g033610.1N.1
1402	A	AT1G14130	BniB06g039150.2N.1	BniB02g009150.2N.1	x				BniB06g043160.1C2.1	BniB02g010080.1C2.1	BniB03g006680.1C2.1	x	x	0	BniB06g033650.1N.1
1403	A	AT1G14140	x	BniB02g009160.2N.1	x				x	BniB02g010090.1C2.1	x	x	x	0
1404	A	AT1G14150	BniB06g039170.2N.1	BniB02g009180.2N.1	x				BniB06g043200.1C2.1	BniB02g010110.1C2.1	x	x	BniB02g009970.1C2.1	0	BniB06g033670.1N.1	BniB02g008720.1N.1
1405	A	AT1G14160	x	BniB02g009190.2N.1	x				x	BniB02g010120.1C2.1	x	x	x	0		BniB02g008730.1N.1
1406	A	AT1G14170	BniB06g039180.2N.1	BniB02g009200.2N.1	x				BniB06g043210.1C2.1	BniB02g010130.1C2.1	x	x	x	0	BniB06g033680.1N.1	BniB02g008740.1N.1
1407	A	AT1G14180	BniB06g039210.2N.1	BniB02g009260.2N.1	x				BniB06g043250.1C2.1	BniB02g010140.1C2.1	x	x	BniB02g010000.1C2.1	0	BniB06g033720.1N.1	BniB02g008820.1N.1
1408	A	AT1G14185	x	x	x				x	x	x	x	x	0
1409	A	AT1G14190	x	BniB02g009270.2N.1	x				x	BniB02g010150.1C2.1	x	x	BniB02g010010.1C2.1	0		BniB02g008830.1N.1
1410	A	AT1G14200	BniB06g039220.2N.1	BniB02g009280.2N.1	x				BniB06g043260.1C2.1	BniB02g010170.1C2.1	x	x	BniB02g010020.1C2.1	0	BniB06g033730.1N.1	BniB02g008840.1N.1
1411	A	AT1G14205	x	BniB02g009290.2N.1	x				x	BniB02g010180.1C2.1	x	x	BniB02g010030.1C2.1	0		BniB02g008850.1N.1
1412	A	AT1G14210	x	x	x				x	BniB02g010190.1C2.1	x	x	BniB02g010040.1C2.1	0
1413	A	AT1G14220	BniB06g039230.2N.1	BniB02g009300.2N.1	BniB03g005920.2N.1				x	BniB02g010200.1C2.1	BniB03g006700.1C2.1	x	BniB02g010050.1C2.1	0		BniB02g008860.1N.1	BniB03g005880.1N.1
1414	A	AT1G14225	x	x	x				x	x	x	x	x	0
1415	A	AT1G14230	x	x	x				x	x	x	x	x	0
1416	A	AT1G14240	BniB06g039240.2N.1	x	x				BniB06g043390.1C2.1	BniB02g010210.1C2.1	x	x	x	0	BniB06g033740.1N.1
1417	A	AT1G14250	BniB06g039250.2N.1	BniB02g009330.2N.1	x				BniB06g043400.1C2.1	BniB02g010220.1C2.1	x	x	x	0	BniB06g033750.1N.1	BniB02g008880.1N.1
1418	A	AT1G14260	BniB06g039260.2N.1	BniB02g009360.2N.1	x				BniB06g043410.1C2.1	BniB02g010240.1C2.1	x	x	x	0	BniB06g033760.1N.1	BniB02g008910.1N.1
1419	A	AT1G14270	BniB06g039270.2N.1	x	BniB03g005930.2N.1				BniB06g043420.1C2.1	x	BniB03g006710.1C2.1	x	x	0	BniB06g033770.1N.1		BniB03g005890.1N.1
1420	A	AT1G14280	BniB06g039280.2N.1	x	x				BniB06g043430.1C2.1	x	x	x	x	0	BniB06g033780.1N.1
1421	A	AT1G14290	BniB06g039290.2N.1	x	BniB03g005940.2N.1				x	x	BniB03g006720.1C2.1	x	x	0	BniB06g033790.1N.1		BniB03g005900.1N.1
1422	A	AT1G14300	BniB06g039300.2N.1	x	x				BniB06g043440.1C2.1	x	x	x	x	0	BniB06g033800.1N.1
1423	A	AT1G14310	BniB06g039310.2N.1	x	x				BniB06g043450.1C2.1	x	x	x	x	0	BniB06g033810.1N.1
1424	A	AT1G14315	x	x	x				x	x	x	x	x	0
1425	A	AT1G14320	BniB06g039320.2N.1	BniB02g009370.2N.1	BniB03g005950.2N.1				BniB06g043470.1C2.1	BniB02g010250.1C2.1	BniB03g006730.1C2.1	x	x	0	BniB06g033820.1N.1	BniB02g008920.1N.1	BniB03g005910.1N.1
1426	A	AT1G14330	BniB06g039340.2N.1	BniB02g009380.2N.1	x				BniB06g043490.1C2.1	BniB02g010260.1C2.1	x	x	x	0	BniB06g033840.1N.1	BniB02g008930.1N.1
1427	A	AT1G14340	BniB06g039430.2N.1	x	BniB03g005960.2N.1				BniB06g043580.1C2.1	x	BniB03g006740.1C2.1	x	x	0	BniB06g033920.1N.1		BniB03g005920.1N.1
1428	A	AT1G14345	BniB06g039440.2N.1	x	x				BniB06g043590.1C2.1	x	x	x	x	0	BniB06g033930.1N.1
1429	A	AT1G14350	BniB06g039460.2N.1	BniB02g009390.2N.1	x				BniB06g043610.1C2.1	BniB02g010270.1C2.1	x	x	x	0	BniB06g033950.1N.1	BniB02g008940.1N.1
1430	A	AT1G14360	BniB06g039470.2N.1	BniB02g009410.2N.1	x				BniB06g043620.1C2.1	BniB02g010290.1C2.1	x	x	x	0	BniB06g033960.1N.1	BniB02g008960.1N.1
1431	A	AT1G14370	BniB06g039500.2N.1	BniB02g009420.2N.1	x				BniB06g043640.1C2.1	BniB02g010300.1C2.1	x	x	x	0	BniB06g033980.1N.1	BniB02g008970.1N.1
1432	A	AT1G14380	BniB06g039510.2N.1	x	x				BniB06g043650.1C2.1	x	x	x	x	0	BniB06g033990.1N.1
1433	A	AT1G14390	BniB06g039520.2N.1	x	x				BniB06g043660.1C2.1	x	x	x	x	0	BniB06g034000.1N.1
1434	A	AT1G14400	BniB06g039530.2N.1	BniB02g009430.2N.1	BniB03g005990.2N.1				BniB06g043670.1C2.1	BniB02g010310.1C2.1	BniB03g006760.1C2.1	x	x	0	BniB06g034010.1N.1	BniB02g008980.1N.1	BniB03g005950.1N.1
1435	A	AT1G14410	x	x	BniB03g006000.2N.1				x	x	BniB03g006770.1C2.1	x	x	0			BniB03g005960.1N.1
1436	A	AT1G14420	BniB06g039550.2N.1	BniB02g009440.2N.1	BniB03g006020.2N.1				BniB06g043680.1C2.1	BniB02g010320.1C2.1	BniB03g006790.1C2.1	x	x	0	BniB06g034020.1N.1	BniB02g008990.1N.1	BniB03g005980.1N.1
1437	A	AT1G14430	BniB06g039560.2N.1	BniB02g009450.2N.1	x				BniB06g043690.1C2.1	BniB02g010330.1C2.1	x	x	x	0	BniB06g034030.1N.1	BniB02g009000.1N.1
1438	A	AT1G14440	BniB06g039570.2N.1	BniB02g009460.2N.1	x				BniB06g043700.1C2.1	BniB02g010340.1C2.1	x	x	x	0	BniB06g034040.1N.1	BniB02g009010.1N.1
1439	A	AT1G14450	BniB06g039580.2N.1	x	BniB03g006030.2N.1				BniB06g043710.1C2.1	x	BniB03g006800.1C2.1	x	x	0	BniB06g034050.1N.1		BniB03g005990.1N.1
1440	A	AT1G14455	x	BniB02g009480.2N.1	x				x	BniB02g010360.1C2.1	x	x	x	0		BniB02g009030.1N.1
1441	A	AT1G14460	BniB06g039590.2N.1	x	x				BniB06g043720.1C2.1	x	x	x	x	0	BniB06g034060.1N.1
1442	A	AT1G14470	BniB06g039630.2N.1	x	x				BniB06g043730.1C2.1	x	x	x	x	0	BniB06g034110.1N.1
1443	A	AT1G14480	BniB06g039670.2N.1	BniB02g009490.2N.1	x				BniB06g043790.1C2.1	x	x	x	x	0	BniB06g034140.1N.1	BniB02g009040.1N.1
1444	A	AT1G14490	BniB06g039730.2N.1	x	x				BniB06g043870.1C2.1	x	x	x	x	0	BniB06g034200.1N.1
1445	A	AT1G14500	x	x	x				x	BniB02g010370.1C2.1	x	x	x	0
1446	A	AT1G14510	BniB06g039740.2N.1	BniB02g009500.2N.1	BniB03g006040.2N.1				BniB06g043880.1C2.1	BniB02g010390.1C2.1	BniB03g006810.1C2.1	x	BniB02g010450.1C2.1	0	BniB06g034210.1N.1	BniB02g009050.1N.1	BniB03g006000.1N.1
1447	A	AT1G14520	x	x	x				BniB06g043890.1C2.1	x	x	x	x	0
1448	A	AT1G14530	BniB06g039770.2N.1	x	x				BniB06g043930.1C2.1	x	x	x	x	0	BniB06g034250.1N.1
1449	A	AT1G14540	x	x	x				x	x	x	x	x	0
1450	A	AT1G14549	x	x	x				x	x	x	x	x	0
1451	A	AT1G14550	BniB06g039780.2N.1	BniB02g009520.2N.1	x				BniB06g043940.1C2.1	BniB02g010410.1C2.1	x	x	x	0	BniB06g034260.1N.1	BniB02g009070.1N.1
1452	A	AT1G14560	BniB06g039790.2N.1	x	BniB03g006050.2N.1				BniB06g043960.1C2.1	x	BniB03g006820.1C2.1	x	x	0	BniB06g034270.1N.1		BniB03g006010.1N.1
1453	A	AT1G14570	BniB06g039800.2N.1	x	x				BniB06g043970.1C2.1	x	BniB03g006830.1C2.1	x	x	0	BniB06g034280.1N.1
1454	A	AT1G14580	BniB06g039850.2N.1	BniB02g009540.2N.1	BniB03g006060.2N.1				BniB06g043990.1C2.1	BniB02g010500.1C2.1	BniB03g006840.1C2.1	x	x	0	BniB06g034350.1N.1	BniB02g009090.1N.1	BniB03g006020.1N.1
1455	A	AT1G14590	x	x	x				x	x	x	x	x	0
1456	A	AT1G14600	BniB06g039870.2N.1	BniB02g009550.2N.1	x				BniB06g044040.1C2.1	BniB02g010510.1C2.1	x	x	x	0	BniB06g034370.1N.1	BniB02g009100.1N.1
1457	A	AT1G14610	BniB06g039890.2N.1	BniB02g009570.2N.1	BniB03g006070.2N.1				BniB06g044060.1C2.1	BniB02g010530.1C2.1	BniB03g006850.1C2.1	x	x	0	BniB06g034390.1N.1	BniB02g009120.1N.1	BniB03g006030.1N.1
1458	A	AT1G14620	x	x	x				x	x	x	x	x	0
1459	A	AT1G14630	BniB06g039900.2N.1	BniB02g009590.2N.1	x				BniB06g044070.1C2.1	BniB02g010540.1C2.1	x	x	x	0	BniB06g034400.1N.1	BniB02g009150.1N.1
1460	A	AT1G14640	x	x	x				BniB06g044110.1C2.1	x	x	x	x	0
1461	A	AT1G14642	x	x	x				x	x	x	x	x	0
1462	A	AT1G14650	BniB06g039930.2N.1	x	BniB03g006090.2N.1				BniB06g044160.1C2.1	x	BniB03g006870.1C2.1	x	x	0	BniB06g034420.1N.1		BniB03g006050.1N.1
1463	A	AT1G14660	BniB06g039960.2N.1	x	x				BniB06g044190.1C2.1	x	x	x	x	0	BniB06g034470.1N.1
1464	A	AT1G14670	x	x	BniB03g006100.2N.1				x	x	BniB03g006880.1C2.1	x	x	0			BniB03g006060.1N.1
1465	A	AT1G14680	BniB06g039990.2N.1	BniB02g009620.2N.1	x				x	x	x	x	x	0	BniB06g034500.1N.1	BniB02g009180.1N.1
1466	A	AT1G14685	BniB06g040000.2N.1	BniB02g009630.2N.1	BniB03g006110.2N.1				BniB06g044220.1C2.1	BniB02g010550.1C2.1	BniB03g006890.1C2.1	x	x	0	BniB06g034510.1N.1	BniB02g009190.1N.1	BniB03g006070.1N.1
1467	A	AT1G14686	BniB06g040010.2N.1	x	x				BniB06g044230.1C2.1	x	x	x	x	0	BniB06g034520.1N.1
1468	A	AT1G14687	x	BniB02g009640.2N.1	x				x	BniB02g010560.1C2.1	x	x	x	0		BniB02g009200.1N.1
1469	A	AT1G14688	x	x	BniB03g006160.2N.1				x	x	BniB03g006940.1C2.1	x	x	0			BniB03g006120.1N.1
1470	A	AT1G14690	x	BniB02g009650.2N.1	x				x	BniB02g010570.1C2.1	x	x	x	0		BniB02g009210.1N.1
1471	A	AT1G14700	x	x	BniB03g006170.2N.1				x	x	BniB03g006950.1C2.1	x	x	0			BniB03g006130.1N.1
1472	A	AT1G14710	BniB06g040020.2N.1	BniB02g009660.2N.1	BniB03g006180.2N.1				x	BniB02g010580.1C2.1	BniB03g006960.1C2.1	x	x	0	BniB06g034530.1N.1	BniB02g009220.1N.1	BniB03g006140.1N.1
1473	A	AT1G14720	x	BniB02g009670.2N.1	x				x	BniB02g010590.1C2.1	x	x	x	0		BniB02g009230.1N.1
1474	A	AT1G14730	BniB06g040040.2N.1	BniB02g009680.2N.1	x				BniB06g044270.1C2.1	BniB02g010610.1C2.1	x	x	x	0	BniB06g034550.1N.1	BniB02g009240.1N.1
1475	A	AT1G14740	BniB06g040050.2N.1	x	BniB03g006190.2N.1				BniB06g044280.1C2.1	x	BniB03g006970.1C2.1	x	x	0	BniB06g034560.1N.1		BniB03g006150.1N.1
1476	A	AT1G14750	BniB06g040060.2N.1	BniB02g009690.2N.1	BniB03g006200.2N.1				BniB06g044290.1C2.1	BniB02g010620.1C2.1	BniB03g006980.1C2.1	x	x	0	BniB06g034570.1N.1	BniB02g009250.1N.1	BniB03g006160.1N.1
1477	A	AT1G14755	BniB06g040080.2N.1	x	x				BniB06g044310.1C2.1	x	x	x	x	0
1478	A	AT1G14760	BniB06g040090.2N.1	BniB02g009700.2N.1	x				BniB06g044320.1C2.1	BniB02g010630.1C2.1	x	x	x	0	BniB06g034590.1N.1	BniB02g009260.1N.1
1479	A	AT1G14770	BniB06g040100.2N.1	x	x				BniB06g044330.1C2.1	x	x	x	x	0	BniB06g034600.1N.1
1480	A	AT1G14780	BniB06g040110.2N.1	BniB02g009710.2N.1	x				BniB06g044340.1C2.1	BniB02g010640.1C2.1	x	x	x	0	BniB06g034610.1N.1	BniB02g009270.1N.1
1481	A	AT1G14790	BniB06g040120.2N.1	x	x				BniB06g044350.1C2.1	x	x	x	x	0	BniB06g034620.1N.1
1482	A	AT1G14800	x	x	x				x	x	x	x	x	0
1483	A	AT1G14810	BniB06g040130.2N.1	x	BniB03g006210.2N.1				BniB06g044360.1C2.1	x	BniB03g006990.1C2.1	x	x	0	BniB06g034630.1N.1		BniB03g006170.1N.1
1484	A	AT1G14820	x	BniB02g009730.2N.1	x				x	BniB02g010670.1C2.1	x	x	x	0		BniB02g009290.1N.1
1485	A	AT1G14830	BniB06g040140.2N.1	BniB02g009740.2N.1	BniB03g006220.2N.1				BniB06g044370.1C2.1	BniB02g010690.1C2.1	BniB03g007000.1C2.1	x	BniB02g010680.1C2.1	0		BniB02g009300.1N.1	BniB03g006180.1N.1
1486	A	AT1G14840	BniB06g040150.2N.1	x	x				BniB06g044380.1C2.1	x	x	x	x	0	BniB06g034640.1N.1
1487	A	AT1G14850	BniB06g040160.2N.1	BniB02g009770.2N.1	x				BniB06g044390.1C2.1	BniB02g010720.1C2.1	x	x	x	0	BniB06g034650.1N.1	BniB02g009330.1N.1
1488	A	AT1G14860	BniB06g040240.2N.1	BniB02g009810.2N.1	x				BniB06g044440.1C2.1	BniB02g010740.1C2.1	x	x	x	0	BniB06g034720.1N.1	BniB02g009360.1N.1
1489	A	AT1G14870	x	x	x				x	x	x	x	x	0
1490	A	AT1G14880	BniB06g040250.2N.1	BniB02g009840.2N.1	x	BniB03g025880.2N.1			BniB06g044450.1C2.1	BniB02g010770.1C2.1	x	0	BniB03g027520.1C2.1	0	BniB06g034730.1N.1	BniB02g009390.1N.1
1491	A	AT1G14890	BniB06g040260.2N.1	x	BniB03g006230.2N.1				BniB06g044460.1C2.1	x	BniB03g007010.1C2.1	0	0	0	BniB06g034740.1N.1		BniB03g006190.1N.1
1492	A	AT1G14900	x	x	x				x	x	x	0	0	0
1493	A	AT1G14910	BniB06g040270.2N.1	x	x				BniB06g044470.1C2.1	x	x	0	0	0	BniB06g034750.1N.1
1494	A	AT1G14920	x	x	x				x	x	x	0	0	0
1495	A	AT1G14930	x	BniB03g025900.2N.1	x				x	BniB03g027540.1C2.1	x	0	0	0
1496	A	AT1G14940	x	x	x				x	x	x	0	0	0
1497	A	AT1G14950	x	x	x				x	BniB03g027560.1C2.1	x	0	0	0
1498	A	AT1G14960	x	x	x				x	x	x	0	0	0		BniB03g025310.1N.1
1499	A	AT1G14970	BniB06g040300.2N.1	BniB03g025930.2N.1	x				BniB06g044480.1C2.1	BniB03g027590.1C2.1	x	0	0	0	BniB06g034790.1N.1	BniB03g025350.1N.1
1500	A	AT1G14980	BniB06g040310.2N.1	BniB03g025940.2N.1	BniB03g006240.2N.1				BniB06g044490.1C2.1	BniB03g027600.1C2.1	x	0	0	0	BniB06g034800.1N.1	BniB03g025360.1N.1	BniB03g006200.1N.1
1501	A	AT1G14990	BniB06g040320.2N.1	BniB03g025950.2N.1	x				BniB06g044500.1C2.1	BniB03g027610.1C2.1	x	0	0	0	BniB06g034810.1N.1	BniB03g025370.1N.1
1502	A	AT1G15000	BniB06g040330.2N.1	BniB03g025960.2N.1	x				BniB06g044510.1C2.1	BniB03g027620.1C2.1	x	0	0	0	BniB06g034820.1N.1	BniB03g025380.1N.1
1503	A	AT1G15010	BniB06g040360.2N.1	x	BniB03g006250.2N.1				BniB06g044530.1C2.1	x	BniB03g007030.1C2.1	0	0	0	BniB06g034840.1N.1		BniB03g006210.1N.1
1504	A	AT1G15015	x	x	x				x	x	x	0	0	0
1505	A	AT1G15020	BniB06g040370.2N.1	BniB03g025970.2N.1	x				BniB06g044630.1C2.1	BniB03g027630.1C2.1	x	0	0	0	BniB06g034850.1N.1	BniB03g025390.1N.1
1506	A	AT1G15030	BniB06g040380.2N.1	BniB03g025980.2N.1	x				BniB06g044640.1C2.1	BniB03g027640.1C2.1	x	0	0	0	BniB06g034860.1N.1	BniB03g025400.1N.1
1507	A	AT1G15040	BniB06g040390.2N.1	BniB03g025990.2N.1	x				BniB06g044650.1C2.1	BniB03g027650.1C2.1	x	0	0	0	BniB06g034870.1N.1	BniB03g025410.1N.1
1508	A	AT1G15045	x	x	x				x	x	x	0	0	0
1509	A	AT1G15050	BniB06g040400.2N.1	x	x				BniB06g044660.1C2.1	x	x	0	0	0	BniB06g034880.1N.1
1510	A	AT1G15060	x	BniB03g026000.2N.1	BniB03g006260.2N.1				x	BniB03g027660.1C2.1	BniB03g007040.1C2.1	0	0	0		BniB03g025420.1N.1	BniB03g006220.1N.1
1511	A	AT1G15080	x	BniB03g026010.2N.1	x				x	BniB03g027670.1C2.1	x	0	0	0		BniB03g025430.1N.1
1512	A	AT1G15100	BniB06g040410.2N.1	x	x				BniB06g044670.1C2.1	x	x	0	0	0	BniB06g034890.1N.1
1513	A	AT1G15110	BniB06g040430.2N.1	BniB03g026040.2N.1	x				BniB06g044680.1C2.1	BniB03g027690.1C2.1	x	0	0	0	BniB06g034910.1N.1	BniB03g025450.1N.1
1514	A	AT1G15120	BniB06g040450.2N.1	BniB03g026050.2N.1	BniB03g006270.2N.1				x	BniB03g027700.1C2.1	BniB03g007050.1C2.1	0	0	0	BniB06g034920.1N.1	BniB03g025460.1N.1	BniB03g006230.1N.1
1515	A	AT1G15125	BniB06g040460.2N.1	x	x				BniB06g044700.1C2.1	x	x	0	0	0	BniB06g034930.1N.1
1516	A	AT1G15130	BniB06g040470.2N.1	BniB03g026060.2N.1	x				BniB06g044710.1C2.1	BniB03g027710.1C2.1	x	0	0	0	BniB06g034940.1N.1	BniB03g025470.1N.1
1517	A	AT1G15140	BniB06g040480.2N.1	x	BniB03g006280.2N.1				BniB06g044720.1C2.1	x	BniB03g007060.1C2.1	0	0	0	BniB06g034950.1N.1		BniB03g006240.1N.1
1518	A	AT1G15150	x	x	x				x	x	x	0	0	0
1519	A	AT1G15160	x	x	x				x	x	x	0	0	0
1520	A	AT1G15165	x	x	x				x	x	x	0	0	0
1521	A	AT1G15170	x	x	x				x	x	x	0	0	0
1522	A	AT1G15180	BniB06g040490.2N.1	BniB03g026090.2N.1	BniB03g006290.2N.1				BniB06g044730.1C2.1	BniB03g027720.1C2.1	BniB03g007070.1C2.1	0	0	0	BniB06g034960.1N.1	BniB03g025500.1N.1	BniB03g006250.1N.1
1523	A	AT1G15190	BniB06g040500.2N.1	x	BniB03g006300.2N.1				BniB06g044740.1C2.1	x	BniB03g007080.1C2.1	0	0	0	BniB06g034970.1N.1		BniB03g006260.1N.1
1524	A	AT1G15200	BniB06g040510.2N.1	BniB03g026100.2N.1	x				BniB06g044750.1C2.1	BniB03g027730.1C2.1	x	0	0	0	BniB06g034980.1N.1	BniB03g025510.1N.1
1525	A	AT1G15210	BniB06g040520.2N.1	x	BniB03g006310.2N.1				BniB06g044760.1C2.1	x	BniB03g007090.1C2.1	BniB06g057700.1C2.1	0	0	BniB06g034990.1N.1		BniB03g006270.1N.1
1526	A	AT1G15215	BniB06g040530.2N.1	x	x				BniB06g044790.1C2.1	x	x	0	0	0	BniB06g035010.1N.1
1527	A	AT1G15220	BniB06g040540.2N.1	x	BniB03g006320.2N.1				BniB06g044800.1C2.1	x	BniB03g007100.1C2.1	0	0	0	BniB06g035020.1N.1		BniB03g006280.1N.1
1528	A	AT1G15230	BniB06g040550.2N.1	x	BniB03g006330.2N.1				BniB06g044810.1C2.1	x	x	0	0	0	BniB06g035030.1N.1		BniB03g006290.1N.1
1529	A	AT1G15240	BniB06g040560.2N.1	BniB03g026110.2N.1	x				BniB06g044820.1C2.1	BniB03g027740.1C2.1	x	0	0	0	BniB06g035040.1N.1	BniB03g025520.1N.1
1530	A	AT1G15250	x	x	x				x	x	x	0	0	0
1531	A	AT1G15260	BniB06g040570.2N.1	BniB03g026120.2N.1	x				BniB06g044830.1C2.1	BniB03g027750.1C2.1	x	0	0	0	BniB06g035050.1N.1	BniB03g025530.1N.1
1532	A	AT1G15270	BniB06g040580.2N.1	BniB03g026130.2N.1	BniB03g006340.2N.1				BniB06g044840.1C2.1	BniB03g027760.1C2.1	BniB03g007110.1C2.1	0	0	0	BniB06g035060.1N.1	BniB03g025540.1N.1	BniB03g006300.1N.1
1533	A	AT1G15280	BniB06g040600.2N.1	x	BniB03g006350.2N.1				BniB06g044860.1C2.1	x	BniB03g007120.1C2.1	0	0	0	BniB06g035080.1N.1		BniB03g006310.1N.1
1534	A	AT1G15290	BniB06g040610.2N.1	x	x				BniB06g044870.1C2.1	x	x	0	0	0	BniB06g035090.1N.1
1535	A	AT1G15310	BniB06g040630.2N.1	x	x				BniB06g044890.1C2.1	x	x	0	0	0	BniB06g035110.1N.1
1536	A	AT1G15320	BniB06g040640.2N.1	x	x				BniB06g044900.1C2.1	x	x	0	0	0	BniB06g035120.1N.1
1537	A	AT1G15330	BniB06g040650.2N.1	x	x				BniB06g044910.1C2.1	x	x	0	0	0	BniB06g035130.1N.1
1538	A	AT1G15340	x	BniB03g026190.2N.1	x				x	BniB03g027820.1C2.1	BniB03g007150.1C2.1	0	0	0		BniB03g025600.1N.1
1539	A	AT1G15350	BniB06g040660.2N.1	BniB03g026200.2N.1	BniB03g006370.2N.1				BniB06g044920.1C2.1	BniB03g027830.1C2.1	BniB03g007160.1C2.1	0	0	0	BniB06g035140.1N.1	BniB03g025610.1N.1	BniB03g006330.1N.1
1540	A	AT1G15360	BniB06g040700.2N.1	BniB03g026220.2N.1	BniB03g006380.2N.1				BniB06g044960.1C2.1	BniB03g027850.1C2.1	BniB03g007170.1C2.1	0	0	0	BniB06g035170.1N.1	BniB03g025630.1N.1	BniB03g006340.1N.1
1541	A	AT1G15370	BniB06g040710.2N.1	BniB03g026230.2N.1	x				BniB06g044970.1C2.1	BniB03g027860.1C2.1	x	0	0	0	BniB06g035180.1N.1	BniB03g025640.1N.1
1542	A	AT1G15380	BniB06g040720.2N.1	BniB03g026240.2N.1	BniB03g006390.2N.1				BniB06g044980.1C2.1	BniB03g027870.1C2.1	BniB03g007180.1C2.1	0	0	0	BniB06g035190.1N.1	BniB03g025650.1N.1	BniB03g006350.1N.1
1543	A	AT1G15385	BniB06g040730.2N.1	BniB03g026250.2N.1	BniB03g006400.2N.1				BniB06g044990.1C2.1	BniB03g027880.1C2.1	BniB03g007190.1C2.1	0	0	0	BniB06g035200.1N.1	BniB03g025660.1N.1	BniB03g006360.1N.1
1544	A	AT1G15390	BniB06g040760.2N.1	BniB03g026260.2N.1	x				BniB06g045010.1C2.1	BniB03g027890.1C2.1	x	0	0	0	BniB06g035240.1N.1	BniB03g025670.1N.1
1545	A	AT1G15400	BniB06g040770.2N.1	BniB03g026270.2N.1	x				BniB06g045020.1C2.1	BniB03g027900.1C2.1	x	0	0	0	BniB06g035250.1N.1	BniB03g025680.1N.1
1546	A	AT1G15410	BniB06g040810.2N.1	x	x				BniB06g045040.1C2.1	x	x	0	0	0	BniB06g035270.1N.1
1547	A	AT1G15415	BniB06g040820.2N.1	x	BniB03g006420.2N.1				BniB06g045050.1C2.1	x	BniB03g007220.1C2.1	0	0	0	BniB06g035280.1N.1		BniB03g006380.1N.1
1548	A	AT1G15420	BniB06g040830.2N.1	BniB03g026290.2N.1	BniB03g006430.2N.1				BniB06g045060.1C2.1	BniB03g027920.1C2.1	BniB03g007230.1C2.1	0	0	0	BniB06g035290.1N.1	BniB03g025700.1N.1	BniB03g006390.1N.1
1549	A	AT1G15430	BniB06g040840.2N.1	BniB03g026300.2N.1	BniB03g006440.2N.1				BniB06g045070.1C2.1	BniB03g027930.1C2.1	BniB03g007240.1C2.1	0	0	0	BniB06g035300.1N.1	BniB03g025710.1N.1	BniB03g006400.1N.1
1550	A	AT1G15440	x	x	BniB03g006450.2N.1				x	x	BniB03g007250.1C2.1	0	0	0			BniB03g006410.1N.1
1551	A	AT1G15460	BniB06g040850.2N.1	x	x				BniB06g045080.1C2.1	x	x	0	0	0	BniB06g035310.1N.1
1552	A	AT1G15470	BniB06g040860.2N.1	BniB03g026310.2N.1	x				BniB06g045090.1C2.1	BniB03g027940.1C2.1	x	0	0	0	BniB06g035320.1N.1	BniB03g025720.1N.1
1553	A	AT1G15480	BniB06g040880.2N.1	x	x				x	x	x	0	0	0	BniB06g035340.1N.1
1554	A	AT1G15490	BniB06g040920.2N.1	x	x				BniB06g045140.1C2.1	x	x	0	0	0	BniB06g035370.1N.1
1555	A	AT1G15500	BniB06g040930.2N.1	x	BniB03g006460.2N.1				BniB06g045150.1C2.1	x	BniB03g007260.1C2.1	0	0	0	BniB06g035380.1N.1		BniB03g006430.1N.1
1556	A	AT1G15510	BniB06g040940.2N.1	x	x				BniB06g045160.1C2.1	x	x	0	0	0	BniB06g035390.1N.1
1557	A	AT1G15520	BniB06g040950.2N.1	x	x				BniB06g045170.1C2.1	x	x	0	0	0	BniB06g035400.1N.1
1558	A	AT1G15530	x	BniB03g026320.2N.1	x				x	BniB03g027950.1C2.1	x	0	0	0		BniB03g025730.1N.1
1559	A	AT1G15540	BniB06g040960.2N.1	x	x				BniB06g045200.1C2.1	x	x	0	0	0	BniB06g035410.1N.1
1560	A	AT1G15550	BniB06g040970.2N.1	BniB03g026330.2N.1	x				BniB06g045210.1C2.1	BniB03g027960.1C2.1	x	0	0	0	BniB06g035420.1N.1	BniB03g025740.1N.1
1561	A	AT1G15570	BniB06g040990.2N.1	BniB03g026350.2N.1	x				BniB06g045220.1C2.1	BniB03g027970.1C2.1	x	0	0	0	BniB06g035460.1N.1	BniB03g025770.1N.1
1562	A	AT1G15580	x	BniB03g026360.2N.1	x				x	BniB03g027980.1C2.1	x	0	0	0		BniB03g025780.1N.1
1563	A	AT1G15590	x	BniB03g026370.2N.1	x				x	BniB03g027990.1C2.1	x	0	0	0		BniB03g025790.1N.1
1564	A	AT1G15600	x	x	x				x	x	x	0	0	0
1565	A	AT1G15610	x	x	x				x	x	x	0	0	0
1566	A	AT1G15620	x	x	x				x	x	x	0	0	0
1567	A	AT1G15630	x	x	x				x	x	x	0	0	0
1568	A	AT1G15640	x	x	x				x	x	x	0	0	0
1569	A	AT1G15660	BniB06g041010.2N.1	x	x				BniB06g045260.1C2.1	x	x	0	0	0	BniB06g035480.1N.1
1570	A	AT1G15670	BniB06g041020.2N.1	BniB03g026380.2N.1	x				BniB06g045270.1C2.1	BniB03g028000.1C2.1	x	0	0	0	BniB06g035490.1N.1	BniB03g025800.1N.1
1571	A	AT1G15680	x	x	x				x	x	x	0	0	0
1572	A	AT1G15690	BniB06g041030.2N.1	BniB03g026390.2N.1	BniB03g006480.2N.1				BniB06g045280.1C2.1	BniB03g028040.1C2.1	BniB03g007280.1C2.1	0	0	0	BniB06g035500.1N.1	BniB03g025810.1N.1	BniB03g006450.1N.1
1573	A	AT1G15700	x	BniB03g026400.2N.1	BniB03g006490.2N.1				x	x	BniB03g007290.1C2.1	0	0	0			BniB03g006460.1N.1
1574	A	AT1G15710	BniB06g041050.2N.1	BniB03g026410.2N.1	x				BniB06g045300.1C2.1	BniB03g028050.1C2.1	x	0	0	0	BniB06g035520.1N.1	BniB03g025820.1N.1
1575	A	AT1G15720	x	x	x				x	x	x	0	0	0
1576	A	AT1G15730	BniB06g041060.2N.1	x	x				BniB06g045310.1C2.1	x	x	0	0	0	BniB06g035530.1N.1
1577	A	AT1G15740	BniB06g041070.2N.1	x	x				BniB06g045320.1C2.1	x	x	0	0	0	BniB06g035540.1N.1
1578	A	AT1G15750	BniB06g041080.2N.1	BniB03g026420.2N.1	x				BniB06g045330.1C2.1	BniB03g028100.1C2.1	x	0	0	0	BniB06g035550.1N.1	BniB03g025830.1N.1
1579	A	AT1G15757	x	BniB03g026440.2N.1	x				x	BniB03g028120.1C2.1	x	0	0	0		BniB03g025850.1N.1
1580	A	AT1G15760	BniB06g041110.2N.1	x	x				BniB06g045390.1C2.1	x	x	0	0	0	BniB06g035570.1N.1
1581	A	AT1G15770	x	x	x				x	x	x	0	0	0
1582	A	AT1G15772	x	x	x				x	x	x	0	0	0
1583	A	AT1G15780	BniB06g041160.2N.1	BniB03g026460.2N.1	BniB03g006500.2N.1				BniB06g045430.1C2.1	BniB03g028140.1C2.1	x	0	0	0	BniB06g035620.1N.1	BniB03g025870.1N.1	BniB03g006470.1N.1
1584	A	AT1G15790	BniB06g041180.2N.1	BniB03g026470.2N.1	x				BniB06g045450.1C2.1	BniB03g028150.1C2.1	x	0	0	0	BniB06g035640.1N.1	BniB03g025880.1N.1
1585	A	AT1G15800	BniB06g041210.2N.1	BniB03g026480.2N.1	x				BniB06g045470.1C2.1	BniB03g028160.1C2.1	x	0	0	0	BniB06g035670.1N.1	BniB03g025890.1N.1
1586	A	AT1G15810	BniB06g041220.2N.1	x	x				BniB06g045480.1C2.1	x	x	0	0	0	BniB06g035680.1N.1
1587	A	AT1G15820	BniB06g041230.2N.1	x	BniB03g006510.2N.1				BniB06g045490.1C2.1	x	BniB03g007310.1C2.1	0	0	0	BniB06g035690.1N.1		BniB03g006480.1N.1
1588	A	AT1G15825	BniB06g041240.2N.1	BniB03g026510.2N.1	x				BniB06g045500.1C2.1	BniB03g028200.1C2.1	x	0	0	0		BniB03g025900.1N.1
1589	A	AT1G15830	x	x	x				BniB06g045520.1C2.1	x	x	0	0	0	BniB06g035710.1N.1
1590	A	AT1G15840	x	x	x				x	x	x	0	0	0
1591	A	AT1G15850	x	x	x				x	x	x	0	0	0
1592	A	AT1G15860	BniB06g041260.2N.1	BniB03g026530.2N.1	BniB03g006530.2N.1				BniB06g045530.1C2.1	BniB03g028220.1C2.1	BniB03g007320.1C2.1	BniB06g057130.1C2.1	0	0	BniB06g035730.1N.1	BniB03g025930.1N.1	BniB03g006500.1N.1
1593	A	AT1G15870	BniB06g041270.2N.1	x	x				BniB06g045540.1C2.1	x	x	x	0	0	BniB06g035740.1N.1
1594	A	AT1G15880	BniB06g041280.2N.1	BniB03g026540.2N.1	BniB03g006540.2N.1				BniB06g045550.1C2.1	BniB03g028230.1C2.1	BniB03g007330.1C2.1	x	0	0	BniB06g035750.1N.1	BniB03g025940.1N.1	BniB03g006510.1N.1
1595	A	AT1G15885	x	x	x				x	x	x	x	0	0
1596	A	AT1G15890	x	x	x				x	x	x	x	0	0
1597	A	AT1G15900	x	x	x				BniB06g045560.1C2.1	x	x	x	0	0
1598	A	AT1G15910	BniB06g041290.2N.1	BniB03g026550.2N.1	x				x	BniB03g028250.1C2.1	x	x	0	0	BniB06g035760.1N.1	BniB03g025960.1N.1
1599	A	AT1G15920	x	BniB03g026570.2N.1	x				x	x	x	x	0	0		BniB03g025970.1N.1
1600	A	AT1G15930	BniB06g041300.2N.1	BniB03g026580.2N.1	BniB03g006550.2N.1				BniB06g045580.1C2.1	BniB03g028260.1C2.1	BniB03g007340.1C2.1	x	0	0	BniB06g035780.1N.1	BniB03g025980.1N.1	BniB03g006520.1N.1
1601	A	AT1G15940	BniB06g041310.2N.1	BniB03g026620.2N.1	BniB03g006560.2N.1				BniB06g045590.1C2.1	BniB03g028270.1C2.1	BniB03g007350.1C2.1	x	0	0	BniB06g035790.1N.1	BniB03g026020.1N.1	BniB03g006530.1N.1
1602	A	AT1G15950	BniB06g041320.2N.1	BniB03g026630.2N.1	x				BniB06g045600.1C2.1	BniB03g028280.1C2.1	x	x	0	0	BniB06g035800.1N.1	BniB03g026030.1N.1
1603	A	AT1G15960	BniB06g041330.2N.1	x	x				BniB06g045610.1C2.1	x	x	x	0	0	BniB06g035810.1N.1
1604	A	AT1G15970	x	BniB03g026640.2N.1	BniB03g006570.2N.1				x	BniB03g028290.1C2.1	BniB03g007360.1C2.1	x	0	0		BniB03g026040.1N.1	BniB03g006540.1N.1
1605	A	AT1G15980	BniB06g041340.2N.1	x	x				BniB06g045620.1C2.1	x	x	x	0	0	BniB06g035820.1N.1
1606	A	AT1G15990	BniB06g041350.2N.1	x	x				BniB06g045630.1C2.1	x	x	BniB06g057000.1C2.1	0	0	BniB06g035830.1N.1
1607	A	AT1G16000	x	x	x				x	x	x	x	0	0
1608	A	AT1G16010	BniB06g041360.2N.1	x	x				BniB06g045640.1C2.1	x	x	x	0	0	BniB06g035840.1N.1
1609	A	AT1G16020	x	BniB03g026650.2N.1	x				x	BniB03g028300.1C2.1	x	x	0	0		BniB03g026050.1N.1
1610	A	AT1G16022	BniB06g041370.2N.1	BniB03g026660.2N.1	x				BniB06g045650.1C2.1	BniB03g028310.1C2.1	x	x	0	0	BniB06g035850.1N.1	BniB03g026060.1N.1
1611	A	AT1G16025	x	x	x				x	x	x	x	0	0
1612	A	AT1G16030	BniB06g041380.2N.1	x	BniB03g006580.2N.1				BniB06g045660.1C2.1	x	BniB03g007380.1C2.1	x	0	0	BniB06g035860.1N.1		BniB03g006550.1N.1
1613	A	AT1G16040	BniB06g041390.2N.1	BniB03g026670.2N.1	BniB03g006600.2N.1				BniB06g045670.1C2.1	BniB03g028320.1C2.1	BniB03g007400.1C2.1	x	0	0	BniB06g035870.1N.1	BniB03g026070.1N.1	BniB03g006570.1N.1
1614	A	AT1G16060	BniB06g041400.2N.1	x	x				BniB06g045680.1C2.1	x	x	x	0	0	BniB06g035880.1N.1
1615	A	AT1G16070	BniB06g041410.2N.1	BniB03g026680.2N.1	x				BniB06g045690.1C2.1	BniB03g028330.1C2.1	x	x	0	0	BniB06g035890.1N.1	BniB03g026080.1N.1
1616	A	AT1G16080	BniB06g041420.2N.1	BniB03g026690.2N.1	x				BniB06g045700.1C2.1	BniB03g028340.1C2.1	x	x	0	0	BniB06g035900.1N.1	BniB03g026090.1N.1
1617	A	AT1G16090	x	x	x				x	x	x	x	0	0
1618	A	AT1G16110	x	BniB03g026700.2N.1	x				BniB06g045710.1C2.1	BniB03g028360.1C2.1	x	x	0	0		BniB03g026100.1N.1
1619	A	AT1G16120	x	BniB03g026720.2N.1	x				BniB06g045720.1C2.1	BniB03g028380.1C2.1	x	BniB06g056880.1C2.1	0	0		BniB03g026120.1N.1
1620	A	AT1G16130	BniB06g041460.2N.1	BniB03g026730.2N.1	x				BniB06g045730.1C2.1	BniB03g028400.1C2.1	x	BniB06g056870.1C2.1	0	0		BniB03g026130.1N.1
1621	A	AT1G16150	BniB06g041480.2N.1	BniB03g026770.2N.1	x				BniB06g045750.1C2.1	BniB03g028410.1C2.1	x	x	0	0	BniB06g035910.1N.1	BniB03g026180.1N.1
1622	A	AT1G16160	BniB06g041500.2N.1	BniB03g026780.2N.1	x				BniB06g045760.1C2.1	BniB03g028430.1C2.1	x	BniB06g056840.1C2.1	0	0	BniB06g035940.1N.1	BniB03g026190.1N.1
1623	A	AT1G16170	BniB06g041510.2N.1	BniB03g026790.2N.1	BniB03g006610.2N.1				BniB06g045770.1C2.1	BniB03g028440.1C2.1	BniB03g007410.1C2.1	x	0	0	BniB06g035950.1N.1	BniB03g026200.1N.1	BniB03g006580.1N.1
1624	A	AT1G16180	x	BniB03g026800.2N.1	x				x	BniB03g028450.1C2.1	x	x	0	0		BniB03g026210.1N.1
1625	A	AT1G16190	BniB06g041540.2N.1	BniB03g026820.2N.1	x				BniB06g045800.1C2.1	BniB03g028460.1C2.1	x	BniB06g056820.1C2.1	0	0	BniB06g035980.1N.1	BniB03g026230.1N.1
1626	A	AT1G16210	x	x	x				x	x	x	x	0	0
1627	A	AT1G16220	BniB06g041550.2N.1	x	x				BniB06g045810.1C2.1	x	x	x	0	0	BniB06g035990.1N.1
1628	A	AT1G16225	x	x	x				x	x	x	x	0	0
1629	A	AT1G16230	x	x	x				x	x	x	x	0	0
1630	A	AT1G16240	BniB06g041560.2N.1	BniB03g026830.2N.1	x				BniB06g045820.1C2.1	BniB03g028470.1C2.1	x	x	0	0	BniB06g036000.1N.1	BniB03g026240.1N.1
1631	A	AT1G16250	BniB06g041590.2N.1	x	BniB03g006620.2N.1				BniB06g045830.1C2.1	x	BniB03g007420.1C2.1	x	0	0	BniB06g036030.1N.1		BniB03g006590.1N.1
1632	A	AT1G16260	x	x	BniB03g006630.2N.1				x	x	BniB03g007430.1C2.1	x	0	0			BniB03g006600.1N.1
1633	A	AT1G16270	BniB06g041600.2N.1	BniB03g026850.2N.1	x				BniB06g045840.1C2.1	BniB03g028490.1C2.1	x	BniB06g056750.1C2.1	0	0	BniB06g036040.1N.1	BniB03g026260.1N.1
1634	A	AT1G16280	x	BniB03g026860.2N.1	x				x	BniB03g028500.1C2.1	x	x	0	0		BniB03g026270.1N.1
1635	A	AT1G16290	BniB06g041620.2N.1	x	x				BniB06g045860.1C2.1	x	x	x	0	0	BniB06g036060.1N.1
1636	A	AT1G16300	BniB06g041630.2N.1	x	x				BniB06g045870.1C2.1	x	x	BniB06g056720.1C2.1	0	0	BniB06g036070.1N.1
1637	A	AT1G16310	BniB06g041640.2N.1	BniB03g026870.2N.1	x				BniB06g045880.1C2.1	BniB03g028510.1C2.1	x	x	0	0	BniB06g036080.1N.1	BniB03g026280.1N.1
1638	A	AT1G16320	BniB06g041650.2N.1	x	BniB03g006640.2N.1				BniB06g045890.1C2.1	x	BniB03g007440.1C2.1	BniB06g056680.1C2.1	0	0	BniB06g036090.1N.1		BniB03g006610.1N.1
1639	A	AT1G16330	BniB06g041660.2N.1	x	BniB03g006650.2N.1				BniB06g045900.1C2.1	x	BniB03g007450.1C2.1	x	0	0	BniB06g036100.1N.1		BniB03g006620.1N.1
1640	A	AT1G16340	x	x	x				x	x	x	BniB06g056670.1C2.1	0	0
1641	A	AT1G16350	BniB06g041670.2N.1	x	x				BniB06g045910.1C2.1	x	x	x	0	0	BniB06g036110.1N.1
1642	A	AT1G16360	x	x	x				x	x	x	BniB06g056550.1C2.1	0	0
1643	A	AT1G16370	BniB06g041680.2N.1	x	x				BniB06g045960.1C2.1	x	x	BniB06g056510.1C2.1	0	0	BniB06g036120.1N.1
1644	A	AT1G16380	BniB06g041690.2N.1	x	BniB03g006660.2N.1				BniB06g045970.1C2.1	x	BniB03g007460.1C2.1	x	0	0	BniB06g036130.1N.1		BniB03g006630.1N.1
1645	A	AT1G16390	x	x	BniB03g006670.2N.1				x	x	BniB03g007470.1C2.1	x	0	0			BniB03g006640.1N.1
1646	A	AT1G16400	x	x	x				x	x	x	x	0	0
1647	A	AT1G16410	BniB06g041700.2N.1	x	x				BniB06g045980.1C2.1	x	x	x	0	0	BniB06g036140.1N.1
1648	A	AT1G16420	x	BniB03g026880.2N.1	x				x	BniB03g028520.1C2.1	x	BniB06g056480.1C2.1	0	0		BniB03g026290.1N.1
1649	A	AT1G16430	BniB06g041730.2N.1	x	x				BniB06g046000.1C2.1	x	x	0	0	0	BniB06g036170.1N.1
1650	A	AT1G16440	BniB06g041740.2N.1	x	x				BniB06g046010.1C2.1	x	x	0	0	0	BniB06g036180.1N.1
1651	A	AT1G16445	x	BniB03g026890.2N.1	x				x	BniB03g028530.1C2.1	x	0	0	0		BniB03g026300.1N.1
1652	A	AT1G16460	BniB06g041770.2N.1	x	x				BniB06g046040.1C2.1	x	x	0	0	0	BniB06g036210.1N.1
1653	A	AT1G16470	x	x	x				x	x	x	0	0	0
1654	A	AT1G16480	x	x	BniB03g006680.2N.1				x	x	BniB03g007490.1C2.1	0	0	0			BniB03g006650.1N.1
1655	A	AT1G16490	BniB06g041880.2N.1	BniB03g026900.2N.1	x				BniB06g046150.1C2.1	BniB03g028540.1C2.1	x	0	0	0	BniB06g036310.1N.1	BniB03g026310.1N.1
1656	A	AT1G16500	BniB06g041890.2N.1	BniB03g026910.2N.1	x				BniB06g046160.1C2.1	BniB03g028550.1C2.1	x	0	0	0	BniB06g036320.1N.1	BniB03g026320.1N.1
1657	A	AT1G16510	x	BniB03g026920.2N.1	x				BniB06g046200.1C2.1	BniB03g028560.1C2.1	x	0	0	0		BniB03g026330.1N.1
1658	A	AT1G16515	x	x	x				x	x	x	0	0	0
1659	A	AT1G16520	BniB06g041930.2N.1	x	x				BniB06g046210.1C2.1	x	x	0	0	0	BniB06g036360.1N.1
1660	A	AT1G16530	BniB06g041940.2N.1	x	x				BniB06g046220.1C2.1	x	x	0	0	0	BniB06g036370.1N.1
1661	A	AT1G16540	BniB06g041950.2N.1	x	x				BniB06g046230.1C2.1	x	x	0	0	0	BniB06g036380.1N.1
1662	A	AT1G16560	BniB06g041960.2N.1	BniB03g026940.2N.1	x				BniB06g046240.1C2.1	BniB03g028580.1C2.1	x	0	0	0	BniB06g036390.1N.1	BniB03g026340.1N.1
1663	A	AT1G16570	BniB06g041970.2N.1	BniB03g026960.2N.1	x				BniB06g046250.1C2.1	BniB03g028600.1C2.1	x	0	0	0	BniB06g036400.1N.1	BniB03g026360.1N.1
1664	A	AT1G16590	x	BniB03g026970.2N.1	x				x	BniB03g028610.1C2.1	x	0	0	0		BniB03g026370.1N.1
1665	A	AT1G16610	BniB06g042000.2N.1	x	BniB03g006690.2N.1				BniB06g046280.1C2.1	x	x	0	0	0	BniB06g036430.1N.1		BniB03g006660.1N.1
1666	A	AT1G16630	BniB06g042020.2N.1	x	x				BniB06g046300.1C2.1	x	x	0	0	0	BniB06g036450.1N.1
1667	A	AT1G16640	BniB06g042030.2N.1	x	x				BniB06g046310.1C2.1	x	x	0	0	0
1668	A	AT1G16650	BniB06g042040.2N.1	x	x				BniB06g046320.1C2.1	x	x	0	0	0	BniB06g036460.1N.1
1669	A	AT1G16670	BniB06g042050.2N.1	BniB03g027000.2N.1	BniB03g006700.2N.1				BniB06g046330.1C2.1	BniB03g028640.1C2.1	BniB03g007500.1C2.1	0	0	0	BniB06g036470.1N.1	BniB03g026400.1N.1	BniB03g006670.1N.1
1670	A	AT1G16680	BniB06g042060.2N.1	x	x				BniB06g046340.1C2.1	x	x	0	0	0	BniB06g036480.1N.1
1671	A	AT1G16690	x	x	x				x	x	x	0	0	0
1672	A	AT1G16700	BniB06g042070.2N.1	x	x				BniB06g046350.1C2.1	x	x	0	0	0	BniB06g036490.1N.1
1673	A	AT1G16705	x	x	x				x	x	x	0	0	0			BniB03g006680.1N.1
1674	A	AT1G16710	BniB06g042080.2N.1	BniB03g027030.2N.1	BniB03g006720.2N.1				BniB06g046360.1C2.1	BniB03g028650.1C2.1	BniB03g007520.1C2.1	0	0	0	BniB06g036500.1N.1	BniB03g026420.1N.1	BniB03g006690.1N.1
1675	A	AT1G16720	BniB06g042090.2N.1	x	x				BniB06g046380.1C2.1	x	x	0	0	0	BniB06g036510.1N.1
1676	A	AT1G16730	x	x	BniB03g006730.2N.1				x	x	BniB03g007530.1C2.1	0	0	0			BniB03g006700.1N.1
1677	A	AT1G16740	BniB06g042100.2N.1	x	BniB03g006740.2N.1				BniB06g046390.1C2.1	x	BniB03g007540.1C2.1	0	0	0	BniB06g036520.1N.1		BniB03g006710.1N.1
1678	A	AT1G16750	x	x	BniB03g006750.2N.1				x	x	BniB03g007550.1C2.1	0	0	0			BniB03g006720.1N.1
1679	A	AT1G16760	BniB06g042120.2N.1	BniB03g027040.2N.1	BniB03g006760.2N.1				BniB06g046410.1C2.1	BniB03g028660.1C2.1	BniB03g007560.1C2.1	0	0	0	BniB06g036540.1N.1	BniB03g026430.1N.1	BniB03g006730.1N.1
1680	A	AT1G16770	x	x	BniB03g006770.2N.1				x	x	BniB03g007570.1C2.1	0	0	0			BniB03g006740.1N.1
1681	A	AT1G16780	x	x	x				x	x	x	0	0	0
1682	A	AT1G16790	BniB06g042150.2N.1	x	BniB03g006780.2N.1				BniB06g046450.1C2.1	x	BniB03g007580.1C2.1	0	0	0	BniB06g036560.1N.1		BniB03g006750.1N.1
1683	A	AT1G16800	x	BniB03g027050.2N.1	x				x	BniB03g028670.1C2.1	x	0	0	0		BniB03g026440.1N.1
1684	A	AT1G16810	BniB06g042160.2N.1	BniB03g027060.2N.1	x				BniB06g046460.1C2.1	BniB03g028680.1C2.1	x	0	0	0	BniB06g036570.1N.1	BniB03g026450.1N.1
1685	A	AT1G16820	x	x	x				x	x	x	0	0	0
1686	A	AT1G16825	x	BniB03g027070.2N.1	x				x	BniB03g028690.1C2.1	x	0	0	0		BniB03g026460.1N.1
1687	A	AT1G16830	BniB06g042200.2N.1	BniB03g027110.2N.1	x				BniB06g046480.1C2.1	BniB03g028740.1C2.1	x	0	0	0	BniB06g036580.1N.1
1688	A	AT1G16840	BniB06g042210.2N.1	BniB03g027120.2N.1	x				BniB06g046490.1C2.1	BniB03g028750.1C2.1	x	0	0	0	BniB06g036590.1N.1	BniB03g026490.1N.1
1689	A	AT1G16850	BniB06g042220.2N.1	BniB03g027130.2N.1	x				BniB06g046500.1C2.1	BniB03g028760.1C2.1	x	0	0	0	BniB06g036600.1N.1	BniB03g026500.1N.1
1690	A	AT1G16858	x	x	x				x	x	x	0	0	0
1691	A	AT1G16860	BniB06g042230.2N.1	x	BniB03g006790.2N.1				BniB06g046510.1C2.1	x	BniB03g007590.1C2.1	0	0	0	BniB06g036610.1N.1		BniB03g006760.1N.1
1692	A	AT1G16870	BniB06g042240.2N.1	x	x				BniB06g046520.1C2.1	x	x	0	0	0	BniB06g036620.1N.1
1693	A	AT1G16880	BniB06g042250.2N.1	x	BniB03g006820.2N.1				BniB06g046530.1C2.1	x	BniB03g007600.1C2.1	0	0	0	BniB06g036630.1N.1		BniB03g006780.1N.1
1694	A	AT1G16890	BniB06g042260.2N.1	BniB03g027140.2N.1	BniB03g006830.2N.1				BniB06g046540.1C2.1	BniB03g028770.1C2.1	BniB03g007610.1C2.1	0	0	0	BniB06g036640.1N.1	BniB03g026510.1N.1	BniB03g006790.1N.1
1695	A	AT1G16900	BniB06g042270.2N.1	x	BniB03g006840.2N.1				BniB06g046550.1C2.1	x	BniB03g007620.1C2.1	0	0	0	BniB06g036650.1N.1		BniB03g006800.1N.1
1696	A	AT1G16905	x	x	x				x	x	x	0	0	0
1697	A	AT1G16910	x	x	x				x	x	x	0	0	0
1698	A	AT1G16916	x	BniB03g027150.2N.1	x				x	BniB03g028780.1C2.1	x	0	0	0		BniB03g026520.1N.1
1699	A	AT1G16920	BniB06g042280.2N.1	BniB03g027160.2N.1	BniB03g006870.2N.1				BniB06g046580.1C2.1	BniB03g028790.1C2.1	BniB03g007650.1C2.1	0	0	0	BniB06g036660.1N.1	BniB03g026530.1N.1	BniB03g006840.1N.1
1700	A	AT1G16930	BniB06g042320.2N.1	BniB03g027190.2N.1	x				BniB06g046600.1C2.1	BniB03g028800.1C2.1	x	0	0	0	BniB06g036700.1N.1	BniB03g026560.1N.1
1701	A	AT1G16940	x	x	x				x	x	x	0	0	0
1702	A	AT1G16950	BniB06g042330.2N.1	BniB03g027200.2N.1	BniB03g006880.2N.1				BniB06g046610.1C2.1	BniB03g028810.1C2.1	BniB03g007660.1C2.1	0	0	0	BniB06g036710.1N.1	BniB03g026570.1N.1	BniB03g006850.1N.1
1703	A	AT1G16960	x	BniB03g027210.2N.1	BniB03g006890.2N.1				x	BniB03g028820.1C2.1	BniB03g007670.1C2.1	0	0	0		BniB03g026580.1N.1	BniB03g006870.1N.1
1704	A	AT1G16970	BniB06g042340.2N.1	x	x				BniB06g046620.1C2.1	x	x	0	0	0	BniB06g036720.1N.1
1705	A	AT1G16980	BniB06g042350.2N.1	x	x				BniB06g046630.1C2.1	x	x	0	0	0	BniB06g036730.1N.1
1706	A	AT1G17000	x	x	x				x	x	x	0	0	0
1707	A	AT1G17010	x	x	x				x	x	x	0	0	0		BniB03g026610.1N.1
1708	A	AT1G17020	BniB06g042420.2N.1	BniB03g027240.2N.1	x				BniB06g046740.1C2.1	BniB03g028860.1C2.1	x	0	0	0	BniB06g036760.1N.1
1709	A	AT1G17030	BniB06g042430.2N.1	x	x				BniB06g046750.1C2.1	x	x	0	0	0	BniB06g036770.1N.1
1710	A	AT1G17040	BniB06g042440.2N.1	x	x				BniB06g046760.1C2.1	x	x	0	0	0	BniB06g036780.1N.1
1711	A	AT1G17050	BniB06g042450.2N.1	BniB03g027250.2N.1	x				BniB06g046770.1C2.1	BniB03g028870.1C2.1	x	0	0	0	BniB06g036790.1N.1
1712	A	AT1G17060	BniB06g042460.2N.1	BniB03g027260.2N.1	BniB03g006900.2N.1				BniB06g046780.1C2.1	BniB03g028900.1C2.1	BniB03g007680.1C2.1	0	0	0	BniB06g036800.1N.1	BniB03g026620.1N.1	BniB03g006880.1N.1
1713	A	AT1G17070	BniB06g042470.2N.1	BniB03g027270.2N.1	x				BniB06g046800.1C2.1	BniB03g028920.1C2.1	x	0	0	0	BniB06g036810.1N.1	BniB03g026630.1N.1
1714	A	AT1G17080	x	BniB03g027280.2N.1	BniB03g006920.2N.1				x	BniB03g028930.1C2.1	BniB03g007690.1C2.1	0	0	0		BniB03g026640.1N.1	BniB03g006900.1N.1
1715	A	AT1G17090	BniB06g042490.2N.1	BniB03g027290.2N.1	BniB03g006930.2N.1				BniB06g046810.1C2.1	BniB03g028940.1C2.1	BniB03g007700.1C2.1	0	0	0	BniB06g036830.1N.1	BniB03g026650.1N.1	BniB03g006910.1N.1
1716	A	AT1G17100	BniB06g042500.2N.1	x	x				BniB06g046830.1C2.1	x	x	0	0	0	BniB06g036850.1N.1
1717	A	AT1G17110	BniB06g042510.2N.1	x	BniB03g006940.2N.1				BniB06g046840.1C2.1	x	BniB03g007710.1C2.1	0	0	0	BniB06g036860.1N.1		BniB03g006920.1N.1
1718	A	AT1G17120	x	BniB03g027320.2N.1	x				x	BniB03g028980.1C2.1	x	0	0	0		BniB03g026680.1N.1
1719	A	AT1G17130	BniB06g042520.2N.1	BniB03g027330.2N.1	x				BniB06g046850.1C2.1	BniB03g028990.1C2.1	x	0	0	0	BniB06g036870.1N.1	BniB03g026690.1N.1
1720	A	AT1G17140	BniB06g042530.2N.1	BniB03g027340.2N.1	BniB03g006950.2N.1	BniB04g031530.2N.1			BniB06g046860.1C2.1	BniB03g029000.1C2.1	x	BniB04g034740.1C2.1	0	0	BniB06g036880.1N.1	BniB03g026700.1N.1	BniB03g006930.1N.1	BniB04g030530.1N.1
1721	A	AT1G17145	BniB04g031540.2N.1	x	x				BniB04g034760.1C2.1	x	x	0	0	0	BniB04g030540.1N.1
1722	A	AT1G17147	BniB04g031550.2N.1	x	BniB03g006960.2N.1				BniB04g034770.1C2.1	x	BniB03g007730.1C2.1	0	0	0	BniB04g030550.1N.1		BniB03g006940.1N.1
1723	A	AT1G17150	BniB04g031560.2N.1	BniB03g027360.2N.1	x				BniB04g034780.1C2.1	BniB03g029010.1C2.1	x	0	0	0	BniB04g030560.1N.1	BniB03g026720.1N.1
1724	A	AT1G17160	BniB04g031570.2N.1	BniB03g027370.2N.1	x				BniB04g034790.1C2.1	BniB03g029030.1C2.1	x	0	0	0	BniB04g030570.1N.1	BniB03g026730.1N.1
1725	A	AT1G17170	BniB04g031610.2N.1	x	x				BniB04g034820.1C2.1	BniB03g029040.1C2.1	x	0	0	0	BniB04g030600.1N.1
1726	A	AT1G17180	BniB04g031620.2N.1	x	BniB03g006970.2N.1				BniB04g034840.1C2.1	BniB03g029050.1C2.1	BniB03g007740.1C2.1	0	0	0	BniB04g030610.1N.1		BniB03g006950.1N.1
1727	A	AT1G17190	BniB04g031630.2N.1	BniB03g027380.2N.1	x				BniB04g034850.1C2.1	BniB03g029060.1C2.1	x	0	0	0	BniB04g030620.1N.1	BniB03g026740.1N.1
1728	A	AT1G17200	BniB04g031650.2N.1	BniB03g027390.2N.1	BniB03g006980.2N.1				BniB04g034860.1C2.1	BniB03g029070.1C2.1	BniB03g007750.1C2.1	0	0	0	BniB04g030640.1N.1	BniB03g026750.1N.1	BniB03g006960.1N.1
1729	A	AT1G17210	BniB04g031660.2N.1	x	x				BniB04g034870.1C2.1	x	x	0	0	0	BniB04g030650.1N.1
1730	A	AT1G17220	BniB04g031670.2N.1	x	BniB03g006990.2N.1				BniB04g034890.1C2.1	x	BniB03g007760.1C2.1	0	0	0	BniB04g030660.1N.1		BniB03g006970.1N.1
1731	A	AT1G17230	BniB04g031680.2N.1	x	x				BniB04g034900.1C2.1	x	x	0	0	0	BniB04g030670.1N.1
1732	A	AT1G17235	x	x	x				x	x	x	0	0	0	BniB04g030690.1N.1
1733	A	AT1G17240	x	x	BniB03g007000.2N.1				BniB04g034910.1C2.1	x	BniB03g007770.1C2.1	0	0	0			BniB03g006980.1N.1
1734	A	AT1G17250	BniB04g031690.2N.1	BniB03g027400.2N.1	x				BniB04g034950.1C2.1	BniB03g029080.1C2.1	x	0	0	0	BniB04g030680.1N.1	BniB03g026760.1N.1
1735	A	AT1G17260	x	x	BniB03g007010.2N.1				x	x	BniB03g007780.1C2.1	0	0	0			BniB03g006990.1N.1
1736	A	AT1G17270	x	x	BniB03g007020.2N.1				x	x	BniB03g007790.1C2.1	0	0	0			BniB03g007000.1N.1
1737	A	AT1G17280	BniB04g031700.2N.1	BniB03g027410.2N.1	BniB03g007030.2N.1				BniB04g034960.1C2.1	BniB03g029090.1C2.1	x	0	0	0	BniB04g030700.1N.1	BniB03g026770.1N.1	BniB03g007010.1N.1
1738	A	AT1G17285	BniB04g031720.2N.1	BniB03g027420.2N.1	x				BniB04g034990.1C2.1	BniB03g029100.1C2.1	x	0	0	0	BniB04g030720.1N.1	BniB03g026780.1N.1
1739	A	AT1G17290	BniB04g031730.2N.1	BniB03g027430.2N.1	BniB03g007040.2N.1				BniB04g035000.1C2.1	BniB03g029150.1C2.1	BniB03g007810.1C2.1	0	0	0	BniB04g030730.1N.1	BniB03g026790.1N.1	BniB03g007020.1N.1
1740	A	AT1G17300	x	x	x				x	x	x	0	0	0
1741	A	AT1G17310	x	BniB03g027440.2N.1	x				x	BniB03g029160.1C2.1	x	0	0	0		BniB03g026800.1N.1
1742	A	AT1G17330	BniB04g031750.2N.1	x	x				BniB04g035010.1C2.1	x	x	0	0	0	BniB04g030750.1N.1
1743	A	AT1G17340	BniB04g031760.2N.1	BniB03g027450.2N.1	x				BniB04g035020.1C2.1	BniB03g029180.1C2.1	x	0	0	0	BniB04g030760.1N.1	BniB03g026810.1N.1
1744	A	AT1G17345	BniB04g031770.2N.1	x	BniB03g007050.2N.1				BniB04g035030.1C2.1	x	BniB03g007820.1C2.1	0	0	0	BniB04g030770.1N.1		BniB03g007030.1N.1
1745	A	AT1G17350	BniB04g031780.2N.1	x	x				BniB04g035040.1C2.1	x	x	0	0	0	BniB04g030780.1N.1
1746	A	AT1G17360	BniB04g031790.2N.1	x	BniB03g007060.2N.1				BniB04g035050.1C2.1	x	BniB03g007830.1C2.1	0	0	0	BniB04g030790.1N.1		BniB03g007040.1N.1
1747	A	AT1G17370	x	BniB03g027460.2N.1	x				x	BniB03g029190.1C2.1	x	0	0	0		BniB03g026820.1N.1
1748	A	AT1G17380	BniB04g031810.2N.1	BniB03g027470.2N.1	BniB03g007080.2N.1				BniB04g035070.1C2.1	BniB03g029200.1C2.1	BniB03g007850.1C2.1	0	0	0	BniB04g030810.1N.1	BniB03g026830.1N.1	BniB03g007050.1N.1
1749	A	AT1G17400	BniB04g031820.2N.1	BniB03g027490.2N.1	BniB03g007090.2N.1				BniB04g035080.1C2.1	BniB03g029210.1C2.1	BniB03g007860.1C2.1	0	0	0	BniB04g030820.1N.1	BniB03g026850.1N.1	BniB03g007060.1N.1
1750	A	AT1G17410	x	x	x				x	x	x	0	0	0
1751	A	AT1G17420	x	BniB03g027520.2N.1	BniB03g007100.2N.1				x	BniB03g029220.1C2.1	BniB03g007870.1C2.1	0	0	0		BniB03g026880.1N.1	BniB03g007070.1N.1
1752	A	AT1G17430	x	x	BniB03g007110.2N.1				x	x	BniB03g007880.1C2.1	0	0	0			BniB03g007080.1N.1
1753	A	AT1G17440	BniB04g031830.2N.1	BniB03g027530.2N.1	x				BniB04g035090.1C2.1	BniB03g029230.1C2.1	x	0	0	0	BniB04g030830.1N.1	BniB03g026890.1N.1
1754	A	AT1G17450	x	x	x				x	x	x	0	0	0
1755	A	AT1G17455	BniB04g031840.2N.1	BniB03g027540.2N.1	x				x	BniB03g029240.1C2.1	x	0	0	0	BniB04g030840.1N.1	BniB03g026900.1N.1
1756	A	AT1G17460	BniB04g031850.2N.1	x	x				BniB04g035100.1C2.1	x	x	0	0	0	BniB04g030850.1N.1
1757	A	AT1G17470	BniB04g031860.2N.1	x	x				BniB04g035110.1C2.1	x	x	0	0	0	BniB04g030860.1N.1
1758	A	AT1G17480	BniB04g031870.2N.1	x	x				BniB04g035120.1C2.1	x	x	0	0	0	BniB04g030870.1N.1
1759	A	AT1G17490	BniB04g031900.2N.1	x	x				BniB04g035140.1C2.1	x	x	0	0	0	BniB04g030890.1N.1
1760	A	AT1G17500	x	BniB03g027550.2N.1	x				x	BniB03g029250.1C2.1	x	0	0	0		BniB03g026910.1N.1
1761	A	AT1G17510	BniB04g031910.2N.1	x	x				BniB04g035150.1C2.1	x	x	0	0	0	BniB04g030900.1N.1
1762	A	AT1G17520	BniB04g031920.2N.1	BniB03g027560.2N.1	BniB03g007130.2N.1				BniB04g035160.1C2.1	BniB03g029260.1C2.1	BniB03g007900.1C2.1	0	0	0	BniB04g030910.1N.1	BniB03g026920.1N.1	BniB03g007100.1N.1
1763	A	AT1G17530	BniB04g031930.2N.1	BniB03g027570.2N.1	BniB03g007140.2N.1				BniB04g035170.1C2.1	BniB03g029270.1C2.1	BniB03g007910.1C2.1	0	0	0	BniB04g030920.1N.1	BniB03g026930.1N.1	BniB03g007110.1N.1
1764	A	AT1G17540	BniB04g031950.2N.1	BniB03g027580.2N.1	BniB03g007150.2N.1				BniB04g035180.1C2.1	BniB03g029280.1C2.1	BniB03g007920.1C2.1	0	0	0	BniB04g030930.1N.1	BniB03g026940.1N.1	BniB03g007120.1N.1
1765	A	AT1G17545	x	x	x				x	x	x	0	0	0
1766	A	AT1G17550	BniB04g031960.2N.1	x	BniB03g007160.2N.1				BniB04g035190.1C2.1	x	BniB03g007930.1C2.1	0	0	0	BniB04g030940.1N.1		BniB03g007130.1N.1
1767	A	AT1G17560	BniB04g031970.2N.1	x	x				BniB04g035200.1C2.1	x	x	0	0	0	BniB04g030950.1N.1
1768	A	AT1G17580	x	BniB03g027590.2N.1	x				x	BniB03g029290.1C2.1	x	BniS00172g240.1C2.1	0	0		BniB03g026950.1N.1
1769	A	AT1G17590	x	BniB03g027610.2N.1	x				x	BniB03g029310.1C2.1	x	BniS00172g220.1C2.1	0	0		BniB03g026970.1N.1
1770	A	AT1G17600	x	BniB03g027630.2N.1	BniB03g007170.2N.1				x	BniB03g029320.1C2.1	BniB03g007940.1C2.1	BniS00172g200.1C2.1	0	0		BniB03g026990.1N.1	BniB03g007140.1N.1
1771	A	AT1G17610	x	BniB03g027650.2N.1	x				x	BniB03g029340.1C2.1	x	BniS00172g180.1C2.1	0	0		BniB03g027010.1N.1
1772	A	AT1G17615	BniB04g031980.2N.1	x	x				BniB04g035210.1C2.1	x	x	x	0	0	BniB04g030960.1N.1
1773	A	AT1G17620	BniB04g031990.2N.1	x	BniB03g007180.2N.1				BniB04g035220.1C2.1	x	BniB03g007950.1C2.1	x	0	0	BniB04g030970.1N.1		BniB03g007150.1N.1
1774	A	AT1G17630	BniB04g032000.2N.1	x	x				BniB04g035230.1C2.1	x	x	x	0	0	BniB04g030980.1N.1
1775	A	AT1G17640	BniB04g032010.2N.1	x	x				BniB04g035240.1C2.1	x	x	x	0	0	BniB04g030990.1N.1
1776	A	AT1G17650	BniB04g032020.2N.1	x	x				BniB04g035250.1C2.1	x	x	x	0	0	BniB04g031000.1N.1
1777	A	AT1G17665	BniB04g032030.2N.1	x	x				BniB04g035260.1C2.1	x	x	x	0	0	BniB04g031010.1N.1
1778	A	AT1G17680	BniB04g032040.2N.1	x	x				BniB04g035270.1C2.1	x	x	x	0	0	BniB04g031020.1N.1
1779	A	AT1G17690	x	x	BniB03g007190.2N.1				x	x	BniB03g008010.1C2.1	x	0	0			BniB03g007160.1N.1
1780	A	AT1G17700	BniB04g032050.2N.1	BniB03g027730.2N.1	x				BniB04g035280.1C2.1	BniB03g029400.1C2.1	x	BniS00172g090.1C2.1	0	0	BniB04g031030.1N.1	BniB03g027080.1N.1
1781	A	AT1G17710	BniB04g032060.2N.1	BniB03g027750.2N.1	BniB03g007200.2N.1				BniB04g035330.1C2.1	BniB03g029410.1C2.1	BniB03g008020.1C2.1	BniS00172g080.1C2.1	0	0	BniB04g031040.1N.1	BniB03g027090.1N.1	BniB03g007170.1N.1
1782	A	AT1G17720	BniB04g032070.2N.1	BniB03g027760.2N.1	BniB03g007210.2N.1				x	BniB03g029420.1C2.1	BniB03g008030.1C2.1	BniS00172g070.1C2.1	0	0	BniB04g031050.1N.1	BniB03g027100.1N.1	BniB03g007180.1N.1
1783	A	AT1G17730	x	x	x				x	x	x	x	0	0
1784	A	AT1G17744	x	x	x				x	x	x	x	0	0
1785	A	AT1G17745	x	x	BniB03g007220.2N.1				x	x	BniB03g008040.1C2.1	x	0	0			BniB03g007190.1N.1
1786	A	AT1G17750	BniB04g032240.2N.1	x	x				BniB04g035360.1C2.1	x	x	x	0	0	BniB04g031080.1N.1
1787	A	AT1G17760	x	x	BniB03g007230.2N.1				x	x	x	x	0	0			BniB03g007200.1N.1
1788	A	AT1G17770	BniB04g032280.2N.1	x	x				BniB04g035480.1C2.1	x	x	x	0	0	BniB04g031090.1N.1
1789	A	AT1G17780	BniB04g032290.2N.1	x	BniB03g007240.2N.1				x	x	BniB03g008070.1C2.1	x	0	0			BniB03g007210.1N.1
1790	A	AT1G17790	BniB04g032350.2N.1	BniB03g027770.2N.1	BniB03g007250.2N.1				BniB04g035500.1C2.1	x	BniB03g008080.1C2.1	x	0	0	BniB04g031100.1N.1	BniB03g027110.1N.1	BniB03g007220.1N.1
1791	A	AT1G17800	x	x	x				x	x	x	x	0	0
1792	A	AT1G17810	BniB04g032360.2N.1	BniB03g027780.2N.1	x				BniB04g035510.1C2.1	BniB03g029440.1C2.1	x	BniS00172g060.1C2.1	0	0	BniB04g031110.1N.1	BniB03g027120.1N.1
1793	A	AT1G17820	BniB04g032370.2N.1	BniB03g027790.2N.1	x				BniB04g035520.1C2.1	BniB03g029450.1C2.1	x	BniS00172g040.1C2.1	0	0	BniB04g031120.1N.1	BniB03g027130.1N.1
1794	A	AT1G17830	BniB04g032380.2N.1	x	BniB03g007260.2N.1				BniB04g035530.1C2.1	x	BniB03g008090.1C2.1	x	0	0	BniB04g031130.1N.1		BniB03g007230.1N.1
1795	A	AT1G17840	BniB04g032390.2N.1	x	BniB03g007270.2N.1				BniB04g035540.1C2.1	x	BniB03g008100.1C2.1	x	0	0	BniB04g031140.1N.1		BniB03g007240.1N.1
1796	A	AT1G17850	BniB04g032400.2N.1	x	x				BniB04g035550.1C2.1	x	x	x	0	0	BniB04g031150.1N.1
1797	A	AT1G17860	BniB04g032410.2N.1	x	BniB03g007300.2N.1				BniB04g035560.1C2.1	x	BniB03g008120.1C2.1	x	0	0	BniB04g031160.1N.1		BniB03g007270.1N.1
1798	A	AT1G17870	BniB04g032420.2N.1	x	x				BniB04g035570.1C2.1	x	x	x	0	0	BniB04g031170.1N.1
1799	A	AT1G17880	BniB04g032430.2N.1	BniB03g027800.2N.1	BniB03g007310.2N.1				BniB04g035580.1C2.1	BniB03g029460.1C2.1	BniB03g008130.1C2.1	BniS00172g030.1C2.1	0	0	BniB04g031180.1N.1	BniB03g027140.1N.1	BniB03g007280.1N.1
1800	A	AT1G17890	BniB04g032440.2N.1	x	x				x	x	x	x	0	0	BniB04g031190.1N.1
1801	A	AT1G17910	x	BniB03g027810.2N.1	x				x	BniB03g029470.1C2.1	x	BniS00172g020.1C2.1	0	0		BniB03g027150.1N.1
1802	A	AT1G17920	BniB04g032450.2N.1	BniB03g027820.2N.1	BniB03g007350.2N.1				BniB04g035640.1C2.1	BniB03g029480.1C2.1	BniB03g008220.1C2.1	BniS00172g010.1C2.1	0	0	BniB04g031200.1N.1	BniB03g027160.1N.1	BniB03g007320.1N.1
1803	A	AT1G17930	BniB04g032460.2N.1	x	BniB03g007360.2N.1				BniB04g035650.1C2.1	x	BniB03g008230.1C2.1	0	0	0	BniB04g031210.1N.1		BniB03g007330.1N.1
1804	A	AT1G17940	BniB04g032480.2N.1	x	x				BniB04g035670.1C2.1	x	x	0	0	0	BniB04g031230.1N.1
1805	A	AT1G17950	x	BniB03g027830.2N.1	BniB03g007380.2N.1				x	BniB03g029490.1C2.1	BniB03g008260.1C2.1	0	0	0		BniB03g027170.1N.1	BniB03g007360.1N.1
1806	A	AT1G17960	x	BniB03g027840.2N.1	x				x	BniB03g029500.1C2.1	x	0	0	0		BniB03g027180.1N.1
1807	A	AT1G17970	x	x	BniB03g007390.2N.1				x	x	BniB03g008270.1C2.1	0	0	0			BniB03g007370.1N.1
1808	A	AT1G17980	x	BniB03g027850.2N.1	BniB03g007400.2N.1				x	BniB03g029510.1C2.1	BniB03g008280.1C2.1	0	0	0		BniB03g027190.1N.1	BniB03g007380.1N.1
1809	A	AT1G17990	x	x	x				x	x	x	0	0	0
1810	A	AT1G18000	x	BniB03g027860.2N.1	x				x	BniB03g029520.1C2.1	x	0	0	0		BniB03g027200.1N.1
1811	A	AT1G18010	x	x	x				x	x	x	0	0	0
1812	A	AT1G18020	x	BniB03g027870.2N.1	x				x	BniB03g029530.1C2.1	x	0	0	0		BniB03g027210.1N.1
1813	A	AT1G18030	BniB04g032520.2N.1	x	x				BniB04g035700.1C2.1	x	x	0	0	0	BniB04g031300.1N.1
1814	A	AT1G18040	x	BniB03g027880.2N.1	BniB03g007410.2N.1				x	BniB03g029540.1C2.1	x	0	0	0		BniB03g027220.1N.1	BniB03g007390.1N.1
1815	A	AT1G18050	x	x	x				x	x	x	0	0	0
1816	A	AT1G18060	x	x	BniB03g007420.2N.1				x	x	x	0	0	0			BniB03g007400.1N.1
1817	A	AT1G18070	BniB04g032560.2N.1	BniB03g027890.2N.1	BniB03g007430.2N.1				BniB04g035790.1C2.1	BniB03g029550.1C2.1	BniB03g008300.1C2.1	0	0	0	BniB04g031330.1N.1	BniB03g027230.1N.1	BniB03g007410.1N.1
1818	A	AT1G18080	BniB04g032580.2N.1	BniB03g027900.2N.1	BniB03g007440.2N.1				BniB04g035800.1C2.1	BniB03g029560.1C2.1	BniB03g008310.1C2.1	0	0	0	BniB04g031350.1N.1	BniB03g027240.1N.1	BniB03g007420.1N.1
1819	A	AT1G18090	x	x	BniB03g007450.2N.1				x	x	BniB03g008320.1C2.1	0	0	0			BniB03g007430.1N.1
1820	A	AT1G18100	BniB04g032590.2N.1	BniB03g027910.2N.1	x				BniB04g035810.1C2.1	BniB03g029570.1C2.1	x	0	0	0	BniB04g031360.1N.1	BniB03g027250.1N.1
1821	A	AT1G18130	x	x	x				x	x	x	0	0	0
1822	A	AT1G18140	x	x	BniB03g007460.2N.1				x	x	BniB03g008330.1C2.1	0	0	0			BniB03g007440.1N.1
1823	A	AT1G18150	BniB04g032610.2N.1	BniB03g027920.2N.1	BniB03g007470.2N.1				BniB04g035860.1C2.1	BniB03g029580.1C2.1	BniB03g008340.1C2.1	0	0	0	BniB04g031370.1N.1	BniB03g027260.1N.1	BniB03g007450.1N.1
1824	A	AT1G18160	BniB04g032620.2N.1	x	x				BniB04g035870.1C2.1	x	x	0	0	0	BniB04g031380.1N.1
1825	A	AT1G18170	x	BniB03g027930.2N.1	x				x	BniB03g029590.1C2.1	x	0	0	0		BniB03g027270.1N.1
1826	A	AT1G18180	BniB04g032630.2N.1	x	x				BniB04g035880.1C2.1	x	x	0	0	0	BniB04g031390.1N.1
1827	A	AT1G18190	BniB04g032640.2N.1	x	BniB03g007490.2N.1				BniB04g035890.1C2.1	x	BniB03g008350.1C2.1	0	0	0	BniB04g031400.1N.1		BniB03g007470.1N.1
1828	A	AT1G18200	x	x	BniB03g007500.2N.1				x	x	BniB03g008360.1C2.1	0	0	0			BniB03g007480.1N.1
1829	A	AT1G18210	BniB04g032690.2N.1	x	x				BniB04g035920.1C2.1	x	x	0	0	0	BniB04g031450.1N.1
1830	A	AT1G18220	x	x	x				x	x	x	0	0	0
1831	A	AT1G18250	BniB04g032710.2N.1	x	x				BniB04g035930.1C2.1	x	x	0	0	0	BniB04g031470.1N.1
1832	A	AT1G18260	BniB04g032720.2N.1	x	x				BniB04g035940.1C2.1	x	x	0	0	0	BniB04g031480.1N.1
1833	A	AT1G18265	BniB04g032730.2N.1	x	x				BniB04g035950.1C2.1	x	x	0	0	0	BniB04g031490.1N.1
1834	A	AT1G18270	BniB04g032740.2N.1	x	x				BniB04g035960.1C2.1	x	x	0	0	0	BniB04g031500.1N.1
1835	A	AT1G18280	BniB04g032750.2N.1	BniB03g027960.2N.1	BniB03g007510.2N.1				BniB04g035970.1C2.1	BniB03g029620.1C2.1	BniB03g008370.1C2.1	0	0	0	BniB04g031510.1N.1	BniB03g027300.1N.1	BniB03g007490.1N.1
1836	A	AT1G18290	BniB04g032760.2N.1	BniB03g027970.2N.1	BniB03g007520.2N.1				BniB04g035980.1C2.1	BniB03g029630.1C2.1	BniB03g008380.1C2.1	0	0	0	BniB04g031520.1N.1	BniB03g027310.1N.1	BniB03g007500.1N.1
1837	A	AT1G18300	BniB04g032770.2N.1	x	BniB03g007530.2N.1				BniB04g035990.1C2.1	x	BniB03g008390.1C2.1	0	0	0	BniB04g031540.1N.1		BniB03g007510.1N.1
1838	A	AT1G18310	BniB04g032780.2N.1	x	x				BniB04g036000.1C2.1	x	x	0	0	0	BniB04g031550.1N.1
1839	A	AT1G18320	x	BniB03g027980.2N.1	BniB03g007540.2N.1				x	BniB03g029640.1C2.1	BniB03g008400.1C2.1	0	0	0		BniB03g027320.1N.1	BniB03g007520.1N.1
1840	A	AT1G18330	BniB04g032790.2N.1	x	x				BniB04g036010.1C2.1	x	x	0	0	0	BniB04g031560.1N.1
1841	A	AT1G18335	x	x	BniB03g007550.2N.1				x	x	BniB03g008410.1C2.1	0	0	0			BniB03g007530.1N.1
1842	A	AT1G18340	BniB04g032800.2N.1	x	x				BniB04g036020.1C2.1	x	BniB03g008420.1C2.1	0	0	0	BniB04g031570.1N.1
1843	A	AT1G18350	x	x	x				x	x	x	0	0	0
1844	A	AT1G18360	x	x	BniB03g007560.2N.1				x	x	BniB03g008430.1C2.1	0	0	0			BniB03g007540.1N.1
1845	A	AT1G18370	BniB04g032810.2N.1	BniB03g027990.2N.1	x				BniB04g036030.1C2.1	BniB03g029650.1C2.1	x	0	0	0	BniB04g031580.1N.1	BniB03g027330.1N.1
1846	A	AT1G18390	BniB04g032830.2N.1	BniB03g028000.2N.1	x				BniB04g036050.1C2.1	BniB03g029660.1C2.1	x	0	0	0	BniB04g031600.1N.1	BniB03g027340.1N.1
1847	A	AT1G18400	x	x	x				x	x	x	0	0	0
1848	A	AT1G18410	BniB04g032840.2N.1	x	x				BniB04g036060.1C2.1	x	x	0	0	0	BniB04g031610.1N.1
1849	A	AT1G18420	BniB04g032860.2N.1	BniB03g028010.2N.1	x				BniB04g036080.1C2.1	BniB03g029670.1C2.1	x	0	0	0	BniB04g031630.1N.1	BniB03g027350.1N.1
1850	A	AT1G18440	BniB04g032870.2N.1	x	BniB03g007570.2N.1				BniB04g036100.1C2.1	x	x	0	0	0	BniB04g031650.1N.1		BniB03g007550.1N.1
1851	A	AT1G18450	BniB04g032880.2N.1	x	BniB03g007580.2N.1				BniB04g036110.1C2.1	BniB03g029680.1C2.1	x	0	0	0	BniB04g031660.1N.1		BniB03g007560.1N.1
1852	A	AT1G18460	x	BniB03g028030.2N.1	BniB03g007590.2N.1				x	BniB03g029710.1C2.1	BniB03g008440.1C2.1	0	0	0		BniB03g027370.1N.1	BniB03g007570.1N.1
1853	A	AT1G18470	BniB04g032890.2N.1	BniB03g028040.2N.1	BniB03g007600.2N.1				BniB04g036120.1C2.1	BniB03g029720.1C2.1	BniB03g008450.1C2.1	0	0	0	BniB04g031670.1N.1	BniB03g027380.1N.1	BniB03g007580.1N.1
1854	A	AT1G18480	BniB04g032910.2N.1	x	BniB03g007610.2N.1				BniB04g036140.1C2.1	x	BniB03g008460.1C2.1	0	0	0	BniB04g031690.1N.1		BniB03g007590.1N.1
1855	A	AT1G18485	BniB04g032920.2N.1	x	x				BniB04g036150.1C2.1	x	x	0	0	0	BniB04g031700.1N.1
1856	A	AT1G18486	BniB04g032930.2N.1	x	x				x	x	x	0	0	0	BniB04g031710.1N.1
1857	A	AT1G18490	BniB04g032960.2N.1	x	x				BniB04g036180.1C2.1	x	x	0	0	0	BniB04g031740.1N.1
1858	A	AT1G18500	BniB04g032970.2N.1	BniB03g028050.2N.1	x				BniB04g036290.1C2.1	BniB03g029730.1C2.1	x	0	0	0	BniB04g031750.1N.1	BniB03g027390.1N.1
1859	A	AT1G18510	BniB04g033030.2N.1	x	x				BniB04g036350.1C2.1	x	x	0	0	0	BniB04g031810.1N.1
1860	A	AT1G18520	BniB04g033040.2N.1	BniB03g028060.2N.1	BniB03g007630.2N.1				x	BniB03g029740.1C2.1	BniB03g008480.1C2.1	0	0	0	BniB04g031820.1N.1	BniB03g027400.1N.1	BniB03g007610.1N.1
1861	A	AT1G18530	BniB04g033050.2N.1	BniB03g028070.2N.1	x				x	BniB03g029750.1C2.1	x	0	0	0	BniB04g031830.1N.1	BniB03g027410.1N.1
1862	A	AT1G18540	BniB04g033060.2N.1	BniB03g028080.2N.1	BniB03g007650.2N.1				x	BniB03g029760.1C2.1	BniB03g008490.1C2.1	0	0	0	BniB04g031840.1N.1	BniB03g027420.1N.1	BniB03g007620.1N.1
1863	A	AT1G18550	BniB04g033070.2N.1	x	x				x	x	x	0	0	0	BniB04g031850.1N.1
1864	A	AT1G18560	x	BniB03g028090.2N.1	x				x	BniB03g029770.1C2.1	x	0	0	0		BniB03g027430.1N.1
1865	A	AT1G18570	BniB04g033080.2N.1	BniB03g028100.2N.1	BniB03g007660.2N.1				x	BniB03g029780.1C2.1	BniB03g008500.1C2.1	0	0	0	BniB04g031860.1N.1	BniB03g027440.1N.1	BniB03g007640.1N.1
1866	A	AT1G18580	BniB04g033120.2N.1	BniB03g028110.2N.1	BniB03g007670.2N.1				BniB04g036530.1C2.1	BniB03g029790.1C2.1	BniB03g008510.1C2.1	0	0	0	BniB04g031890.1N.1	BniB03g027450.1N.1	BniB03g007650.1N.1
1867	A	AT1G18590	BniB04g033130.2N.1	x	x				BniB04g036540.1C2.1	x	x	0	0	0	BniB04g031900.1N.1
1868	A	AT1G18600	BniB04g033170.2N.1	x	x				BniB04g036580.1C2.1	x	x	0	0	0	BniB04g031940.1N.1
1869	A	AT1G18610	BniB04g033180.2N.1	x	BniB03g007680.2N.1				BniB04g036590.1C2.1	x	BniB03g008520.1C2.1	0	0	0	BniB04g031950.1N.1		BniB03g007660.1N.1
1870	A	AT1G18620	x	BniB03g028130.2N.1	BniB03g007700.2N.1				x	BniB03g029800.1C2.1	BniB03g008540.1C2.1	0	0	0		BniB03g027460.1N.1	BniB03g007680.1N.1
1871	A	AT1G18630	BniB04g033220.2N.1	x	BniB03g007710.2N.1				BniB04g036620.1C2.1	x	BniB03g008550.1C2.1	0	0	0	BniB04g031990.1N.1		BniB03g007690.1N.1
1872	A	AT1G18640	BniB04g033230.2N.1	x	BniB03g007720.2N.1				BniB04g036630.1C2.1	x	BniB03g008560.1C2.1	0	0	0	BniB04g032000.1N.1		BniB03g007700.1N.1
1873	A	AT1G18650	x	x	x				x	x	x	0	0	0
1874	A	AT1G18660	BniB04g033240.2N.1	BniB03g028140.2N.1	x				BniB04g036640.1C2.1	BniB03g029810.1C2.1	x	0	0	0	BniB04g032010.1N.1	BniB03g027470.1N.1
1875	A	AT1G18670	x	BniB03g028150.2N.1	BniB03g007740.2N.1				x	BniB03g029820.1C2.1	BniB03g008580.1C2.1	0	0	0		BniB03g027480.1N.1	BniB03g007710.1N.1
1876	A	AT1G18680	x	BniB03g028160.2N.1	x				x	BniB03g029830.1C2.1	x	0	0	0		BniB03g027490.1N.1
1877	A	AT1G18690	BniB04g033250.2N.1	x	x				BniB04g036650.1C2.1	x	x	0	0	0	BniB04g032020.1N.1
1878	A	AT1G18700	x	BniB03g028170.2N.1	x				x	BniB03g029840.1C2.1	x	0	0	0		BniB03g027500.1N.1
1879	A	AT1G18710	BniB04g033300.2N.1	BniB03g028180.2N.1	BniB03g007760.2N.1				BniB04g036720.1C2.1	BniB03g029850.1C2.1	BniB03g008590.1C2.1	0	0	0	BniB04g032050.1N.1	BniB03g027510.1N.1	BniB03g007730.1N.1
1880	A	AT1G18720	x	BniB03g028230.2N.1	BniB03g007770.2N.1				x	BniB03g030000.1C2.1	BniB03g008600.1C2.1	0	0	0		BniB03g027560.1N.1	BniB03g007740.1N.1
1881	A	AT1G18730	BniB04g033320.2N.1	BniB03g028240.2N.1	x				BniB04g036740.1C2.1	BniB03g030010.1C2.1	x	0	0	0	BniB04g032070.1N.1	BniB03g027570.1N.1
1882	A	AT1G18740	BniB04g033330.2N.1	BniB03g028250.2N.1	x				BniB04g036750.1C2.1	BniB03g030020.1C2.1	x	0	0	0	BniB04g032080.1N.1	BniB03g027580.1N.1
1883	A	AT1G18750	BniB04g033340.2N.1	BniB03g028260.2N.1	BniB03g007810.2N.1				BniB04g036760.1C2.1	BniB03g030030.1C2.1	BniB03g008620.1C2.1	0	0	0	BniB04g032090.1N.1	BniB03g027590.1N.1	BniB03g007790.1N.1
1884	A	AT1G18760	BniB04g033350.2N.1	x	x				x	x	x	0	0	0	BniB04g032100.1N.1
1885	A	AT1G18770	x	x	x				x	x	x	0	0	0
1886	A	AT1G18773	x	x	x				x	x	x	0	0	0
1887	A	AT1G18780	x	x	x				x	x	x	0	0	0
1888	A	AT1G18790	x	x	BniB03g007850.2N.1				x	x	BniB03g008660.1C2.1	0	0	0			BniB03g007830.1N.1
1889	A	AT1G18800	BniB04g033360.2N.1	x	BniB03g007860.2N.1				BniB04g036800.1C2.1	x	BniB03g008670.1C2.1	0	0	0	BniB04g032110.1N.1		BniB03g007840.1N.1
1890	A	AT1G18810	BniB04g033370.2N.1	x	BniB03g007870.2N.1				BniB04g036810.1C2.1	x	BniB03g008680.1C2.1	0	0	0	BniB04g032120.1N.1		BniB03g007850.1N.1
1891	A	AT1G18830	x	x	BniB03g007880.2N.1				x	x	BniB03g008690.1C2.1	0	0	0			BniB03g007860.1N.1
1892	A	AT1G18835	BniB04g033380.2N.1	BniB03g028270.2N.1	x				BniB04g036820.1C2.1	BniB03g030040.1C2.1	x	0	0	0	BniB04g032130.1N.1	BniB03g027600.1N.1
1893	A	AT1G18840	BniB04g033400.2N.1	BniB03g028300.2N.1	BniB03g007900.2N.1				BniB04g036860.1C2.1	BniB03g030110.1C2.1	BniB03g008710.1C2.1	0	0	0	BniB04g032150.1N.1	BniB03g027620.1N.1	BniB03g007880.1N.1
1894	A	AT1G18850	BniB04g033410.2N.1	x	BniB03g007910.2N.1				BniB04g036870.1C2.1	x	BniB03g008720.1C2.1	0	0	0	BniB04g032160.1N.1		BniB03g007900.1N.1
1895	A	AT1G18860	BniB04g033490.2N.1	BniB03g028310.2N.1	BniB03g007920.2N.1				BniB04g036910.1C2.1	BniB03g030120.1C2.1	BniB03g008730.1C2.1	0	0	0	BniB04g032260.1N.1	BniB03g027630.1N.1	BniB03g007910.1N.1
1896	A	AT1G18870	BniB04g033500.2N.1	x	BniB03g007930.2N.1				BniB04g036920.1C2.1	x	BniB03g008740.1C2.1	0	0	0	BniB04g032270.1N.1		BniB03g007920.1N.1
1897	A	AT1G18871	x	x	x				x	x	x	0	0	0
1898	A	AT1G18880	x	BniB03g028320.2N.1	BniB03g007940.2N.1				BniB04g036930.1C2.1	BniB03g030130.1C2.1	BniB03g008750.1C2.1	0	0	0		BniB03g027640.1N.1	BniB03g007930.1N.1
1899	A	AT1G18890	BniB04g033520.2N.1	BniB03g028330.2N.1	x				BniB04g036950.1C2.1	BniB03g030140.1C2.1	x	0	0	0	BniB04g032290.1N.1	BniB03g027650.1N.1
1900	A	AT1G18900	BniB04g033560.2N.1	x	BniB03g007950.2N.1				BniB04g036960.1C2.1	x	BniB03g008760.1C2.1	0	0	0	BniB04g032330.1N.1		BniB03g007950.1N.1
1901	A	AT1G18910	BniB04g033570.2N.1	x	x				BniB04g036970.1C2.1	x	x	0	0	0	BniB04g032340.1N.1
1902	A	AT1G18940	BniB04g033580.2N.1	x	x				BniB04g036980.1C2.1	x	x	0	0	0	BniB04g032350.1N.1
1903	A	AT1G18950	BniB04g033590.2N.1	BniB03g028340.2N.1	BniB03g007960.2N.1				BniB04g036990.1C2.1	BniB03g030150.1C2.1	BniB03g008770.1C2.1	0	0	0	BniB04g032360.1N.1	BniB03g027660.1N.1	BniB03g007960.1N.1
1904	A	AT1G18960	x	x	BniB03g007970.2N.1				x	x	BniB03g008780.1C2.1	0	0	0			BniB03g007970.1N.1
1905	A	AT1G18970	x	x	x				x	x	x	0	0	0
1906	A	AT1G18980	BniB04g033610.2N.1	BniB03g028350.2N.1	x				BniB04g037010.1C2.1	BniB03g030160.1C2.1	x	0	0	0	BniB04g032380.1N.1	BniB03g027670.1N.1
1907	A	AT1G18990	BniB04g033620.2N.1	BniB03g028360.2N.1	x				BniB04g037020.1C2.1	BniB03g030170.1C2.1	x	0	0	0	BniB04g032390.1N.1	BniB03g027680.1N.1
1908	A	AT1G19000	x	BniB03g028370.2N.1	BniB03g007980.2N.1				x	BniB03g030180.1C2.1	BniB03g008790.1C2.1	0	0	0		BniB03g027690.1N.1	BniB03g007980.1N.1
1909	A	AT1G19010	x	x	BniB03g007990.2N.1				x	x	BniB03g008800.1C2.1	0	0	0			BniB03g007990.1N.1
1910	A	AT1G19020	BniB04g033630.2N.1	BniB03g028380.2N.1	BniB03g008010.2N.1				BniB04g037030.1C2.1	BniB03g030190.1C2.1	BniB03g008820.1C2.1	0	0	0	BniB04g032400.1N.1	BniB03g027700.1N.1	BniB03g008000.1N.1
1911	A	AT1G19025	x	BniB03g028390.2N.1	x				x	BniB03g030200.1C2.1	x	0	0	0		BniB03g027710.1N.1
1912	A	AT1G19040	x	x	x				x	x	x	0	0	0
1913	A	AT1G19050	BniB04g033640.2N.1	x	BniB03g008020.2N.1				BniB04g037040.1C2.1	x	BniB03g008830.1C2.1	0	0	0	BniB04g032410.1N.1		BniB03g008010.1N.1
1914	A	AT1G19060	x	x	x				x	x	x	0	0	0
1915	A	AT1G19070	x	x	x				x	x	x	0	0	0
1916	A	AT1G19080	x	x	x				x	x	x	0	0	0
1917	A	AT1G19086	x	x	x				x	x	x	0	0	0
1918	A	AT1G19090	BniB04g033650.2N.1	x	x				BniB04g037070.1C2.1	x	x	0	0	0	BniB04g032420.1N.1
1919	A	AT1G19100	BniB04g033660.2N.1	BniB03g028400.2N.1	x				BniB04g037080.1C2.1	BniB03g030210.1C2.1	x	0	0	0	BniB04g032430.1N.1	BniB03g027720.1N.1
1920	A	AT1G19110	BniB04g033670.2N.1	BniB03g028410.2N.1	BniB03g008030.2N.1				BniB04g037100.1C2.1	BniB03g030220.1C2.1	BniB03g008840.1C2.1	0	0	0	BniB04g032450.1N.1	BniB03g027730.1N.1	BniB03g008020.1N.1
1921	A	AT1G19115	BniB04g033680.2N.1	BniB03g028420.2N.1	BniB03g008040.2N.1				BniB04g037110.1C2.1	BniB03g030230.1C2.1	BniB03g008850.1C2.1	0	0	0	BniB04g032460.1N.1	BniB03g027740.1N.1	BniB03g008030.1N.1
1922	A	AT1G19120	BniB04g033690.2N.1	BniB03g028430.2N.1	x				BniB04g037120.1C2.1	BniB03g030240.1C2.1	x	0	0	0	BniB04g032470.1N.1	BniB03g027750.1N.1
1923	A	AT1G19130	x	x	BniB03g008050.2N.1				x	x	BniB03g008860.1C2.1	0	0	0			BniB03g008040.1N.1
1924	A	AT1G19140	BniB04g033700.2N.1	x	BniB03g008060.2N.1				BniB04g037130.1C2.1	x	BniB03g008870.1C2.1	0	0	0	BniB04g032480.1N.1		BniB03g008050.1N.1
1925	A	AT1G19150	x	x	BniB03g008070.2N.1				x	x	BniB03g008880.1C2.1	0	0	0			BniB03g008060.1N.1
1926	A	AT1G19160	x	x	x				x	x	x	0	0	0
1927	A	AT1G19170	x	x	BniB03g008080.2N.1				x	x	BniB03g008890.1C2.1	0	0	0			BniB03g008070.1N.1
1928	A	AT1G19180	BniB04g033710.2N.1	BniB03g028440.2N.1	BniB03g008090.2N.1				BniB04g037140.1C2.1	BniB03g030250.1C2.1	BniB03g008900.1C2.1	0	0	0	BniB04g032490.1N.1	BniB03g027760.1N.1	BniB03g008080.1N.1
1929	A	AT1G19190	BniB04g033720.2N.1	BniB03g028450.2N.1	x				BniB04g037150.1C2.1	BniB03g030260.1C2.1	x	0	0	0	BniB04g032500.1N.1	BniB03g027770.1N.1
1930	A	AT1G19200	BniB04g033740.2N.1	x	x				BniB04g037160.1C2.1	x	x	0	0	0	BniB04g032520.1N.1
1931	A	AT1G19210	BniB04g033810.2N.1	BniB03g028460.2N.1	BniB03g008100.2N.1				BniB04g037180.1C2.1	BniB03g030270.1C2.1	BniB03g008910.1C2.1	0	0	0	BniB04g032590.1N.1	BniB03g027780.1N.1	BniB03g008090.1N.1
1932	A	AT1G19220	BniB04g033820.2N.1	x	BniB03g008110.2N.1				BniB04g037270.1C2.1	x	BniB03g008920.1C2.1	0	0	0	BniB04g032600.1N.1		BniB03g008100.1N.1
1933	A	AT1G19230	BniB04g033830.2N.1	BniB03g028470.2N.1	x				BniB04g037300.1C2.1	BniB03g030370.1C2.1	x	0	0	0	BniB04g032610.1N.1	BniB03g027790.1N.1
1934	A	AT1G19240	BniB04g033840.2N.1	x	x				BniB04g037310.1C2.1	x	x	0	0	0	BniB04g032620.1N.1
1935	A	AT1G19250	BniB04g033850.2N.1	BniB03g028480.2N.1	BniB03g008120.2N.1				BniB04g037320.1C2.1	BniB03g030380.1C2.1	BniB03g008930.1C2.1	0	0	0	BniB04g032630.1N.1	BniB03g027800.1N.1	BniB03g008110.1N.1
1936	A	AT1G19260	x	x	x				x	x	x	0	0	0
1937	A	AT1G19270	BniB04g033870.2N.1	x	BniB03g008130.2N.1				BniB04g037340.1C2.1	x	BniB03g008940.1C2.1	0	0	0	BniB04g032650.1N.1		BniB03g008120.1N.1
1938	A	AT1G19290	x	x	BniB03g008140.2N.1				x	x	BniB03g008970.1C2.1	0	0	0			BniB03g008130.1N.1
1939	A	AT1G19300	BniB04g033880.2N.1	BniB03g028500.2N.1	BniB03g008150.2N.1				BniB04g037350.1C2.1	BniB03g030390.1C2.1	BniB03g008990.1C2.1	0	0	0	BniB04g032660.1N.1	BniB03g027840.1N.1	BniB03g008140.1N.1
1940	A	AT1G19310	BniB04g033890.2N.1	x	x				BniB04g037360.1C2.1	x	x	0	0	0	BniB04g032670.1N.1
1941	A	AT1G19320	BniB04g033900.2N.1	BniB03g028510.2N.1	BniB03g008160.2N.1				BniB04g037370.1C2.1	BniB03g030400.1C2.1	BniB03g009020.1C2.1	0	0	0	BniB04g032680.1N.1	BniB03g027850.1N.1	BniB03g008150.1N.1
1942	A	AT1G19330	BniB04g033940.2N.1	BniB03g028520.2N.1	x				BniB04g037400.1C2.1	BniB03g030410.1C2.1	x	0	0	0	BniB04g032710.1N.1	BniB03g027860.1N.1
1943	A	AT1G19340	BniB04g033950.2N.1	x	x				BniB04g037410.1C2.1	x	x	0	0	0	BniB04g032720.1N.1
1944	A	AT1G19350	BniB04g033960.2N.1	BniB03g028530.2N.1	BniB03g008170.2N.1				BniB04g037420.1C2.1	BniB03g030420.1C2.1	BniB03g009030.1C2.1	0	0	0	BniB04g032730.1N.1	BniB03g027870.1N.1	BniB03g008160.1N.1
1945	A	AT1G19360	BniB04g033970.2N.1	x	BniB03g008180.2N.1				BniB04g037430.1C2.1	BniB03g030430.1C2.1	BniB03g009040.1C2.1	0	0	0	BniB04g032740.1N.1	BniB03g027880.1N.1	BniB03g008170.1N.1
1946	A	AT1G19370	BniB04g033980.2N.1	x	x				BniB04g037440.1C2.1	x	x	0	0	0	BniB04g032750.1N.1
1947	A	AT1G19380	x	x	BniB03g008190.2N.1				x	x	BniB03g009050.1C2.1	0	0	0			BniB03g008180.1N.1
1948	A	AT1G19390	BniB04g034040.2N.1	BniB03g028550.2N.1	BniB03g008200.2N.1				x	BniB03g030440.1C2.1	x	0	0	0	BniB04g032800.1N.1	BniB03g027900.1N.1	BniB03g008190.1N.1
1949	A	AT1G19394	x	x	x				x	x	x	0	0	0
1950	A	AT1G19396	x	x	x				x	x	x	0	0	0
1951	A	AT1G19397	x	x	x				x	x	x	0	0	0
1952	A	AT1G19400	BniB04g034080.2N.1	BniB03g028580.2N.1	x				BniB04g037560.1C2.1	BniB03g030470.1C2.1	x	0	0	0	BniB04g032840.1N.1	BniB03g027930.1N.1
1953	A	AT1G19410	x	x	x				x	x	x	0	0	0
1954	A	AT1G19430	BniB04g034090.2N.1	x	x				BniB04g037570.1C2.1	x	x	0	0	0	BniB04g032850.1N.1
1955	A	AT1G19440	BniB04g034100.2N.1	BniB03g028600.2N.1	x				BniB04g037580.1C2.1	BniB03g030500.1C2.1	x	0	0	0	BniB04g032860.1N.1	BniB03g027950.1N.1
1956	A	AT1G19450	BniB04g034190.2N.1	BniB03g028610.2N.1	x				BniB04g037650.1C2.1	BniB03g030510.1C2.1	x	0	0	0	BniB04g032880.1N.1	BniB03g027960.1N.1
1957	A	AT1G19460	x	x	x				x	x	x	0	0	0
1958	A	AT1G19470	x	x	x				x	x	x	0	0	0
1959	A	AT1G19480	BniB04g034210.2N.1	x	x				x	x	x	0	0	0	BniB04g032900.1N.1
1960	A	AT1G19485	BniB04g034220.2N.1	x	BniB03g008220.2N.1				BniB04g037660.1C2.1	x	BniB03g009070.1C2.1	0	0	0	BniB04g032910.1N.1		BniB03g008200.1N.1
1961	A	AT1G19490	BniB04g034230.2N.1	BniB03g028620.2N.1	x				BniB04g037670.1C2.1	BniB03g030520.1C2.1	x	0	0	0	BniB04g032920.1N.1	BniB03g027970.1N.1
1962	A	AT1G19500	BniB04g034240.2N.1	x	x				BniB04g037680.1C2.1	x	BniB03g009080.1C2.1	0	0	0	BniB04g032930.1N.1
1963	B	AT1G19510	BniB04g034250.2N.1	BniB03g028630.2N.1	BniB03g008230.2N.1				BniB04g037690.1C2.1	BniB03g030540.1C2.1	BniB03g009090.1C2.1	0	0	0		BniB03g027980.1N.1	BniB03g008210.1N.1
1964	B	AT1G19520	BniB04g034270.2N.1	BniB03g028640.2N.1	x				BniB04g037700.1C2.1	BniB03g030550.1C2.1	x	0	0	0	BniB04g032950.1N.1	BniB03g027990.1N.1
1965	B	AT1G19530	BniB04g034280.2N.1	x	x				BniB04g037710.1C2.1	x	x	0	0	0	BniB04g032960.1N.1
1966	B	AT1G19540	BniB04g034290.2N.1	x	x				BniB04g037720.1C2.1	x	x	0	0	0	BniB04g032970.1N.1
1967	B	AT1G19550	x	x	x				x	x	x	0	0	0
1968	B	AT1G19570	BniB04g034300.2N.1	BniB03g028650.2N.1	BniB03g008240.2N.1				BniB04g037730.1C2.1	BniB03g030560.1C2.1	BniB03g009100.1C2.1	0	0	0	BniB04g032980.1N.1	BniB03g028000.1N.1	BniB03g008220.1N.1
1969	B	AT1G19580	BniB04g034320.2N.1	x	BniB03g008250.2N.1				BniB04g037740.1C2.1	x	BniB03g009110.1C2.1	0	0	0	BniB04g033000.1N.1		BniB03g008230.1N.1
1970	B	AT1G19600	BniB04g034330.2N.1	x	x				BniB04g037750.1C2.1	x	x	0	0	0	BniB04g033010.1N.1
1971	B	AT1G19610	x	x	BniB03g008260.2N.1				x	x	BniB03g009120.1C2.1	0	0	0			BniB03g008240.1N.1
1972	B	AT1G19620	BniB04g034340.2N.1	x	BniB03g008270.2N.1				BniB04g037760.1C2.1	x	BniB03g009130.1C2.1	0	0	0	BniB04g033020.1N.1		BniB03g008250.1N.1
1973	B	AT1G19630	x	x	BniB03g008280.2N.1				x	x	BniB03g009140.1C2.1	0	0	0			BniB03g008260.1N.1
1974	B	AT1G19640	BniB04g034350.2N.1	BniB03g028660.2N.1	BniB03g008290.2N.1				BniB04g037770.1C2.1	BniB03g030570.1C2.1	BniB03g009160.1C2.1	0	0	0	BniB04g033030.1N.1	BniB03g028010.1N.1	BniB03g008270.1N.1
1975	B	AT1G19650	BniB04g034360.2N.1	BniB03g028670.2N.1	x				BniB04g037780.1C2.1	BniB03g030590.1C2.1	x	0	0	0	BniB04g033040.1N.1
1976	B	AT1G19660	BniB04g034370.2N.1	x	BniB03g008300.2N.1				x	x	BniB03g009170.1C2.1	0	0	0	BniB04g033050.1N.1
1977	B	AT1G19670	BniB04g034380.2N.1	x	x				BniB04g037800.1C2.1	x	x	0	0	0	BniB04g033060.1N.1
1978	B	AT1G19680	x	x	x				x	x	x	0	0	0
1979	B	AT1G19690	BniB04g034390.2N.1	x	x				BniB04g037810.1C2.1	x	x	0	0	0	BniB04g033070.1N.1
1980	B	AT1G19700	BniB04g034400.2N.1	x	BniB03g008320.2N.1				BniB04g037820.1C2.1	x	BniB03g009190.1C2.1	0	0	0	BniB04g033080.1N.1		BniB03g008290.1N.1
1981	B	AT1G19710	BniB04g034410.2N.1	x	x				BniB04g037830.1C2.1	x	x	0	0	0	BniB04g033090.1N.1
1982	B	AT1G19715	x	x	BniB03g008330.2N.1				x	x	BniB03g009200.1C2.1	0	0	0			BniB03g008300.1N.1
1983	B	AT1G19720	BniB04g034420.2N.1	x	x				BniB04g037840.1C2.1	x	x	0	0	0	BniB04g033100.1N.1
1984	B	AT1G19730	BniB04g034430.2N.1	x	x				BniB04g037850.1C2.1	x	x	0	0	0	BniB04g033110.1N.1
1985	B	AT1G19740	BniB04g034440.2N.1	x	x				BniB04g037860.1C2.1	x	x	0	0	0	BniB04g033120.1N.1
1986	B	AT1G19750	x	x	x				x	x	x	0	0	0
1987	B	AT1G19770	BniB04g034450.2N.1	x	x				BniB04g037900.1C2.1	x	BniB03g009210.1C2.1	0	0	0	BniB04g033130.1N.1
1988	B	AT1G19780	x	x	x				x	x	x	0	0	0
1989	B	AT1G19790	BniB04g034470.2N.1	BniB03g028690.2N.1	x				BniB04g037920.1C2.1	BniB03g030610.1C2.1	x	0	0	0	BniB04g033150.1N.1	BniB03g028040.1N.1
1990	B	AT1G19800	BniB04g034480.2N.1	x	BniB03g008340.2N.1				BniB04g037930.1C2.1	x	BniB03g009220.1C2.1	0	0	0	BniB04g033160.1N.1		BniB03g008310.1N.1
1991	B	AT1G19830	BniB04g034500.2N.1	BniB03g028700.2N.1	x				BniB04g037950.1C2.1	x	x	0	0	0	BniB04g033180.1N.1	BniB03g028050.1N.1
1992	B	AT1G19835	BniB04g034510.2N.1	x	BniB03g008350.2N.1				BniB04g037960.1C2.1	x	BniB03g009230.1C2.1	0	0	0	BniB04g033200.1N.1		BniB03g008320.1N.1
1993	B	AT1G19840	BniB04g034520.2N.1	BniB03g028730.2N.1	BniB03g008360.2N.1				BniB04g037970.1C2.1	BniB03g030630.1C2.1	BniB03g009240.1C2.1	0	0	0	BniB04g033210.1N.1	BniB03g028070.1N.1	BniB03g008330.1N.1
1994	B	AT1G19850	BniB04g034580.2N.1	BniB03g028740.2N.1	BniB03g008370.2N.1				BniB04g038020.1C2.1	BniB03g030640.1C2.1	BniB03g009250.1C2.1	0	0	0	BniB04g033260.1N.1	BniB03g028080.1N.1	BniB03g008340.1N.1
1995	B	AT1G19860	BniB04g034590.2N.1	x	BniB03g008380.2N.1				BniB04g038030.1C2.1	x	BniB03g009260.1C2.1	0	0	0	BniB04g033270.1N.1		BniB03g008350.1N.1
1996	B	AT1G19870	BniB04g034620.2N.1	x	BniB03g008390.2N.1				BniB04g038040.1C2.1	x	BniB03g009270.1C2.1	0	0	0	BniB04g033300.1N.1		BniB03g008370.1N.1
1997	B	AT1G19880	BniB04g034630.2N.1	BniB03g028770.2N.1	x				BniB04g038050.1C2.1	BniB03g030670.1C2.1	x	0	0	0	BniB04g033310.1N.1	BniB03g028120.1N.1
[truncated: 25,206 more rows]

## Sheet: ST9
	Supplementary Table 9. Summary of triplicated genes in the Brassica nigra genomes compared to A. thaliana 24 ancestral blocks
	Ni100-LR						C115125-LR						Ni100-SR						All 3 genomes
	Block	LF	MF1	MF2	EXTRA		Block	LF	MF1	MF2	EXTRA		Block	LF	MF1	MF2	EXTRA		Block	Atgenes	Ni100LR	C2LR	Ni100-SR
	A	1227	786	653	40		A	1146	783	656	183		A	1224	772	650	75		A	1962	2706	0	2768
	B	740	504	464	1		B	743	504	453	70		B	730	501	468	0		B	1629	1709	1699	1770
	C	409	227	325	18		C	395	211	330	34		C	398	188	317	5		C	1088	979	908	970
	D	262	189	147	12		D	260	199	153	30		D	264	190	145	15		D	734	610	614	642
	E	976	691	504	28		E	972	680	511	87		E	964	688	498	38		E	1662	2199	2188	2250
	K	137	121	81	0		K	137	122	86	11		K	137	121	81	0		K	310	339	339	356
	G	15	47	0	0		G	13	53	0	18		G	13	47	0	0		G	340	62	60	84
	H	272	213	168	0		H	270	213	167	27		H	259	208	165	1		H	697	653	633	677
	I	382	373	114	6		I	378	372	114	93		I	378	363	114	2		I	940	875	857	957
	J	907	1044	752	79		J	878	1022	721	197		J	907	1010	741	67		J	1958	2782	2725	2818
	F	1541	1050	901	81		F	1477	1057	820	205		F	1514	1053	913	58		F	2670	3573	3538	3559
	L	227	175	116	1		L	243	170	112	22		L	224	177	114	1		L	599	519	516	547
	M	239	67	119	1		M	247	69	125	44		M	250	58	120	1		M	694	426	429	485
	N	835	565	539	14		N	839	558	512	106		N	843	559	537	15		N	1474	1953	1954	2015
	O	293	159	92	10		O	241	201	80	13		O	295	160	88	7		O	627	554	550	535
	P	145	124	84	0		P	144	133	73	22		P	132	128	83	0		P	468	353	343	372
	T	94	65	32	0		T	72	51	59	9		T	93	32	54	0		T	313	191	179	191
	U	1616	1051	884	32		U	1570	1088	810	129		U	1603	1075	844	21		U	2720	3583	3543	3597
	R	1297	857	906	87		R	1284	831	864	191		R	1291	859	905	68		R	2173	3147	3123	3170
	Q	284	161	175	6		Q	280	163	169	3		Q	285	162	175	4		Q	634	626	626	615
	S	269	143	58	1		S	254	152	86	7		S	254	141	61	1		S	731	471	457	499
	V	402	279	259	0		V	402	285	257	19		V	401	279	258	0		V	841	940	938	963
	W	640	408	490	44		W	606	442	488	87		W	610	437	432	17		W	1202	1582	1496	1623
	X	475	273	231	8		X	465	271	227	100		X	474	272	230	9		X	737	987	985	1063
	Total	13684	9572	8094	469		Total	13316	9630	7873	1707		Total	13543	9480	7993	405		Total	27203	31819	32526	30612

[truncated: 28 more sheets: ST10, ST11, T Read mapping,  ST12, ST13, ST14, ST15, ST16, ST17, ST18, T17 centro_function, T17  Ref2_cetro_genes-299, T17  n100-LR-centro-genes-831, ST19, T21- ks_ox1, T21- ks_ox2, T21  compare methylome, ST20, ST21, ST22 …]
