# Supplementary material for: A high-contiguity Brassica nigra genome localizes active centromeres and defines the ancestral Brassica genome
Source: Nat Plants. 2020 Aug 10;6(8):929–41. doi: 10.1038/s41477-020-0735-y (PMC7419231; doi:10.1038/s41477-020-0735-y)
Supplement: Source Data Fig. 3. — Source data. [file 41477_2020_735_MOESM4_ESM.xlsx]

## Sheet: Fig.3
"A high-contiguity Brassica nigra genome localizes active centromeres and defines the ancestral Brassica genome."
Source data for Figure 3
	Fig.3A		LTR count
		Superfamilies-NEWWW	Ni100	Ni100-LR	C2-LR
		Ale	242	1388	929
		Angela	1	1	0
		Ikeros	17	35	59
		Ivana	126	159	145
		SIRE	36	40	38
		TAR	8	15	18
		Tork	89	105	101
		CRM	120	372	302
		Galadriel	2	3	4
		OTA	160	1068	691
		Reina	134	155	173
		Tcn1	111	181	204
		Tekay	9	72	40
		others	165	897	677
	Fig.3B		LTR count
		Age (mya)	N100-SR	N100-LR	C2-LR
		0.2	285	959	324
		0.4	123	771	386
		0.6	91	544	384
		0.8	94	460	381
		1	84	367	341
		1.2	83	302	333
		1.4	77	273	280
		1.6	67	200	221
		1.8	57	142	162
		2	51	102	147
		2.2	44	85	108
		2.4	45	73	87
		2.6	31	59	60
		2.8	24	41	53
		3	26	42	38
		3.2	14	29	28
		3.4	8	27	22
		3.6	11	26	20
		3.8	11	18	17
		4	2	4	12
		>4	4	20	27
	Fig.3C
			Unique	Shared	Novel position
	OTA	C2-LR	148	405	138
		Ni100-LR	198	405	465
	Ale	C2-LR	295	391	243
		Ni100-LR	869	391	128
